# Supplementary material for: Genetic association analysis between LDL-c lowering drugs and portal hypertension using Mendelian randomization analysis
Source: Sci Rep. 2025 Jul 1;15:22238. doi: 10.1038/s41598-025-08153-5 (PMC12217002; doi:10.1038/s41598-025-08153-5)
Supplement: Supplementary file 1 — Supplementary Material 1 [file 41598_2025_8153_MOESM1_ESM.xlsx]

## Sheet: Conten of Supplementary Table
Conten of Supplementary Table
Supplementary table 1: The STROBE-MR checklist of recommended items to address in reports of Mendelian randomization studies.
Supplementary table 2: The information of targets genes.
Supplementary table 3: The 782 phenotypes of Phenome-wide MR.
Supplementary table 4: The Instrumental variables of 2021 Global Lipids Genetics Consortium.
Supplementary table 5: The Instrumental variables of 2013 Global Lipids Genetics Consortium
Supplementary table 6: The Instrumental variables of IEU Open GWAS data (ieu-b-4846).
Supplementary table 7: The Instrumental variables of coagulation factors
Supplementary table 8: The result of MR analysis between 8 targets and portal hypertension
Supplementary table 9: The sensitive analysis of MR analysis between target genes and PH
Supplementary table 10: The statistical power of Mendelian Randomization.
Supplementary table 11:The colocalization analysis between genes and portal hypertension
Supplementary table 12: The SMR analysis between target-genes and portal hypertension
Supplementary table 13: The result of MR analysis between coagulation factor and portal hypertension
Supplementary table 14: The result of MR analysis between NPC1L1 and Coagulation factor
Supplementary table 15: The result of PWMR analysis
Supplementary table 16: The sensitive analysis of PWMR analysis
Supplementary table 17: The meta-analysis of mean results in PWMR
Supplementary table 18: The MR analysis between NPC1L1 and six liver founction tests
Supplementary table 19: The Meta analysis between NPC1L1 and six liver founction tests
Supplementary table 20: The sensitive analysis of MR analysis between NPC1L1 and liver function tests

## Sheet: Table S1
Table S1: the STROBE-MR checklist of recommended items to address in reports of Mendelian randomization studies
Item No.	Section	Checklist item	Page No.	Relevant text from manuscript
1	TITLE and ABSTRACT	Indicate Mendelian randomization (MR) as the study’s design in the title and/or the abstract if that is a main purpose of the study	1	Genetic association of lipid-lowering drugs with portal hypertension: a Mendelian randomization study
	INTRODUCTION
2	Background	Explain the scientific background and rationale for the reported study. What is the exposure? Is a potential causal relationship between exposure and outcome plausible? Justify why MR is a helpful method to address the study question	4	In the part of Introduction
3	Objectives	State specific objectives clearly, including pre-specified causal hypotheses (if any). State that MR is a method that, under specific assumptions, intends to estimate causal effects	5	MR is an epidemiological method using genetic variants as instrumental variables (IVs) to infer causal associations between exposure and outcome…...
	METHODS
4	Study design and data sources	Present key elements of the study design early in the article. Consider including a table listing sources of data for all phases of the study. For each data source contributing to the analysis, describe the following:
	a)	Setting: Describe the study design and the underlying population, if possible. Describe the setting, locations, and relevant dates, including periods of recruitment, exposure, follow-up, and data collection, when available.	6~7	Method: In the part of Data Source, and Table 1
	b)	Participants: Give the eligibility criteria, and the sources and methods of selection of participants. Report the sample size, and whether any power or sample size calculations were carried out prior to the main analysis	6~7	Method: In the part of Data Source, and Table 1
	c)	Describe measurement, quality control and selection of genetic variants	7	Method: In the part of Instrumental variables
	d)	For each exposure, outcome, and other relevant variables, describe methods of assessment and diagnostic criteria for diseases	6~7	Method: In the part of Data Source, and Table 1
	e)	Provide details of ethics committee approval and participant informed consent, if relevant	7	Method: In the part of Ethical Approval
5	Assumptions	Explicitly state the three core IV assumptions for the main analysis (relevance, independence and exclusion restriction) as well assumptions for any additional or sensitivity analysis	5	In the part of Introduction
6	Statistical methods: main analysis	Describe statistical methods and statistics used
	a)	Describe how quantitative variables were handled in the analyses (i.e., scale, units, model)	6~7	In the part of Data Source, and Table 1
	b)	Describe how genetic variants were handled in the analyses and, if applicable, how their weights were selected	7~8	In the part of Instrumental variables
	c)	Describe the MR estimator (e.g. two-stage least squares, Wald ratio) and related statistics. Detail the included covariates and, in case of two-sample MR, whether the same covariate set was used for adjustment in the two samples	6~7	In the part of Data Source, and Table 1
	d)	Explain how missing data were addressed	7~8	In the part of Instrumental variables
	e)	If applicable, indicate how multiple testing was addressed	8~9	In the part of MR analysis and Colocalization analysis
7	Assessment of assumptions	Describe any methods or prior knowledge used to assess the assumptions or justify their validity	4	In the part of Introduction
8	Sensitivity analyses and additional analyses	Describe any sensitivity analyses or additional analyses performed (e.g. comparison of effect estimates from different approaches, independent replication, bias analytic techniques, validation of instruments, simulations)	9~10	In the part of Mediation analysis, SMR analysis, Sensitive analysis. In addition, we used meta-analysis to combine the results.
9	Software and pre-registration
	a)	Name statistical software and package(s), including version and settings used	8~10	In the part of SMR analysis, MR analysis and Colocalization analysis, Sensitive analysis
	b)	State whether the study protocol and details were pre-registered (as well as when and where)		N/A
	RESULTS
10	Descriptive data
	a)	Report the numbers of individuals at each stage of included studies and reasons for exclusion. Consider use of a flow diagram	Figure 1	see in figure 1
	b)	Report summary statistics for phenotypic exposure(s), outcome(s), and other relevant variables (e.g. means, SDs, proportions)	——	This section can be found in the original literature.
	c)	If the data sources include meta-analyses of previous studies, provide the assessments of heterogeneity across these studies	——	This section can be found in the original literature.
	d)	For two-sample MR:
		i. Provide justification of the similarity of the genetic variant-exposure associations between the exposure and outcome samples		N/A
		ii. Provide information on the number of individuals who overlap between the exposure and outcome studies	6~7	In the part of Data Source, and Table 1
11	Main results
	a)	Report the associations between genetic variant and exposure, and between genetic variant and outcome, preferably on an interpretable scale	7	In the part of Instrumental variables
	b)	Report MR estimates of the relationship between exposure and outcome, and the measures of uncertainty from the MR analysis, on an interpretable scale, such as odds ratio or relative risk per SD difference	8	Considering that lipid-lowering drugs inhibit the expression of the target genes, we used the negative of the MR estimates to calculate the odds ratio (OR) and 95% confidence intervals (95%CI)
	c)	If relevant, consider translating estimates of relative risk into absolute risk for a meaningful time period
	d)	Consider plots to visualize results (e.g. forest plot, scatterplot of associations between genetic variants and outcome versus between genetic variants and exposure)	——	Figure 2-5
12	Assessment of assumptions
	a)	Report the assessment of the validity of the assumptions	9~10	Results: In the part of Mediation analysis, SMR analysis
	b)	Report any additional statistics (e.g., assessments of heterogeneity across genetic variants, such as I2, Q statistic or E-value)	9~10	Results: In the part of MR analysis and Colocalization analysis
13	Sensitivity analyses and additional analyses
	a)	Report any sensitivity analyses to assess the robustness of the main results to violations of the assumptions	10	Results: In the part of MR analysis and Colocalization analysis
	b)	Report results from other sensitivity analyses or additional analyses		Results: In the part of Mediation analysis, SMR analysis, Sensitive analysis, Supplementary analysis
	c)	Report any assessment of direction of causal relationship (e.g., bidirectional MR)	——	N/A
	d)	When relevant, report and compare with estimates from non-MR analyses	——	N/A
	e)	Consider additional plots to visualize results (e.g., leave-one-out analyses)	——	N/A
	DISCUSSION
14	Key results	Summarize key results with reference to study objectives	13~15	In the part of Discussion
15	Limitations	Discuss limitations of the study, taking into account the validity of the IV assumptions, other sources of potential bias, and imprecision. Discuss both direction and magnitude of any potential bias and any efforts to address them	13~15	In the part of Discussion
16	Interpretation		13~15	In the part of Discussion
	a)	Meaning: Give a cautious overall interpretation of results in the context of their limitations and in comparison with other studies	13~15	In the part of Discussion
	b)	Mechanism: Discuss underlying biological mechanisms that could drive a potential causal relationship between the investigated exposure and the outcome, and whether the gene-environment equivalence assumption is reasonable. Use causal language carefully, clarifying that IV estimates may provide causal effects only under certain assumptions	13~15	In the part of Discussion
	c)	Clinical relevance: Discuss whether the results have clinical or public policy relevance, and to what extent they inform effect sizes of possible interventions	13~15	In the part of Discussion
17	Generalizability	Discuss the generalizability of the study results (a) to other populations, (b) across other exposure periods/timings, and (c) across other levels of exposure	13~15	In the part of Discussion
	OTHER INFORMATION
18	Funding	Describe sources of funding and the role of funders in the present study and, if applicable, sources of funding for the databases and original study or studies on which the present study is based	16	This work was not supported by any grants.
19	Data and data sharing	Provide the data used to perform all analyses or report where and how the data can be accessed, and reference these sources in the article. Provide the statistical code needed to reproduce the results in the article, or report whether the code is publicly accessible and if so, where	16	The GWAS data could find in IEU open GWAS project (https://gwas.mrcieu. ac.uk/datasets/), Global Lipids Genetics Consortium (https://csg.sph.umich.edu/willer /public) and Pan-UK Biobank (https://pan.ukbb. broadinstitute.org/downloads). SMR format data of eQTL were obtained from https://yanglab.westlake.edu.cn /software/smr/#DataResource.
20	Conflicts of Interest	All authors should declare all potential conflicts of interest	16	All authors should declare no potential conflicts of interests.

## Sheet: Table S2
Table S2: The information of targets genes
Gene	Full Name	Chromosome	ENSGID	GRch37_start	GRch37_end	Drugs
ABCG5	ATP Binding Cassette Subfamily G Member 5	2	ENSG00000138075	44039611	44065978	Colesevelam, Colestipol, Cholestyramine
ABCG8	ATP Binding Cassette Subfamily G Member 8	2	ENSG00000143921	44066110	44110127	Colesevelam, Colestipol, Cholestyramine
APOB	Apolipoprotein B-100	2	ENSG00000084674	21224301	21266945	Mipomersen
CETP	Cholesteryl ester transfer protein	16	ENSG00000087237	56995862	57017757	Torcetrapib, dalcetrapib, evacetrapib, etc
HMGCR	HMG-CoA reductase	5	ENSG00000113161	74632993	74657941	Statins
LDLR	LDL receptor	19	ENSG00000130164	11200139	11244496	-
NPC1L1	Niemann-Pick C1-Like 1 protein	7	ENSG00000015520	44552134	44580929	Ezetimibe
PCSK9	Proprotein convertase subtilisin/kexin type 9	1	ENSG00000169174	55505221	55530525	Evolocumab, alirocumab

## Sheet: Table S3
Table S3: The 782 phenotypes of Phenome-wide MR
phenostring	num_cases	num_controls	category	phenocode
Disorders of iron metabolism	669	406834	hematopoietic	275.1
Intestinal malabsorption (non-celiac)	2103	334783	digestive	557
Celiac disease	1855	334783	digestive	557.1
Diseases of hair and hair follicles	5344	402357	dermatologic	704
Diseases of sebaceous glands	8948	399255	dermatologic	706
Sebaceous cyst	8876	399255	dermatologic	706.2
Contracture of palmar fascia [Dupuytren's disease]	3503	378711	musculoskeletal	728.71
Fasciitis	3843	378711	musculoskeletal	728.7
Disorders of muscle, ligament, and fascia	4488	378711	musculoskeletal	728
Disorders of mineral metabolism	2127	406834	endocrine/metabolic	275
Ankylosing spondylitis	620	365085	musculoskeletal	715.2
Cholelithiasis and cholecystitis	16225	391307	digestive	574
Cholelithiasis	13777	391307	digestive	574.1
Atrial fibrillation and flutter	14820	380919	circulatory system	427.2
Psoriasis	2237	398199	dermatologic	696.4
Psoriasis and related disorders	2293	398199	dermatologic	696
Type 1 diabetes	2660	388756	endocrine/metabolic	250.1
Coagulation defects	941	406281	hematopoietic	286
Psoriasis vulgaris	1684	398199	dermatologic	696.41
Type 2 diabetes	18945	388756	endocrine/metabolic	250.2
Diabetes mellitus	20203	388756	endocrine/metabolic	250
Rheumatoid arthritis	4412	365085	musculoskeletal	714.1
Other inflammatory spondylopathies	1671	365085	musculoskeletal	715
Rheumatoid arthritis and other inflammatory polyarthropathies	4879	365085	musculoskeletal	714
Phlebitis and thrombophlebitis of lower extremities	3587	369592	circulatory system	451.2
Phlebitis and thrombophlebitis	3900	369592	circulatory system	451
Hypothyroidism NOS	14171	391429	endocrine/metabolic	244.4
Hypothyroidism	14871	391429	endocrine/metabolic	244
Other non-epithelial cancer of skin	11149	395071	neoplasms	172.2
Coronary atherosclerosis	20023	377103	circulatory system	411.4
Cholelithiasis with other cholecystitis	5472	391307	digestive	574.12
Skin cancer	13752	395071	neoplasms	172
Cardiac dysrhythmias	24681	380919	circulatory system	427
Dementias	956	402383	mental disorders	290.1
Multiple sclerosis	1356	395209	neurological	335
Varicose veins of lower extremity	11697	369592	circulatory system	454.1
Varicose veins	12172	369592	circulatory system	454
Disorders of lipoid metabolism	35927	373034	endocrine/metabolic	272
Hyperlipidemia	35844	373034	endocrine/metabolic	272.1
Ischemic Heart Disease	31355	377103	circulatory system	411
Breast cancer	12898	388549	neoplasms	174
Breast cancer [female]	12671	388549	neoplasms	174.1
Malignant neoplasm of female breast	11874	388549	neoplasms	174.11
Hypercholesterolemia	33242	373034	endocrine/metabolic	272.11
Circulatory disease NEC	16366	387905	circulatory system	459.9
Asthma	26332	375505	respiratory	495
Gout	3195	405198	endocrine/metabolic	274.1
Other disorders of metabolism	1424	407537	endocrine/metabolic	277
Other disorders of circulatory system	16544	387905	circulatory system	459
Delirium dementia and amnestic and other cognitive disorders	1970	402383	mental disorders	290
Gout and other crystal arthropathies	3763	405198	endocrine/metabolic	274
Myocardial infarction	11703	377103	circulatory system	411.2
Calculus of bile duct	2634	391307	digestive	574.2
Hypertension	77977	330366	circulatory system	401
Essential hypertension	77723	330366	circulatory system	401.1
Angina pectoris	16175	377103	circulatory system	411.3
Other chronic ischemic heart disease, unspecified	14921	377103	circulatory system	411.8
Inguinal hernia	15995	361617	digestive	550.1
Inflammatory bowel disease and other gastroenteritis and colitis	4528	334783	digestive	555
Type 2 diabetes with ophthalmic manifestations	1298	388756	endocrine/metabolic	250.23
Diabetic retinopathy	1339	396859	endocrine/metabolic	250.7
Diverticulosis and diverticulitis	27311	334783	digestive	562
Diverticulosis	27268	334783	digestive	562.1
Nasal polyps	3311	390045	respiratory	471
Thyrotoxicosis with or without goiter	1860	391429	endocrine/metabolic	242
Hematuria	16409	379936	genitourinary	593
Pulmonary heart disease	4257	402375	circulatory system	415
Ulcerative colitis	3195	334783	digestive	555.2
Cataract	20352	388609	sense organs	366
Other biliary tract disease	3892	391307	digestive	575
Benign neoplasm of skin	7722	400618	neoplasms	216
Psoriatic arthropathy	708	398199	dermatologic	696.42
Benign neoplasm of colon	20204	386011	neoplasms	208
Hypoglycemia	939	386319	endocrine/metabolic	251.1
Other disorders of pancreatic internal secretion	943	405386	endocrine/metabolic	251
Cholecystitis without cholelithiasis	2761	391307	digestive	574.3
Fracture of radius and ulna	5246	387765	injuries & poisonings	803.2
Melanomas of skin, dx or hx	2691	395071	neoplasms	172.1
Melanomas of skin	2691	395071	neoplasms	172.11
Abdominal hernia	47344	361617	digestive	550
Benign neoplasm of unspecified sites	2402	406559	neoplasms	229
Corneal opacity and other disorders of cornea	732	397761	sense organs	364
Overweight, obesity and other hyperalimentation	10968	397993	endocrine/metabolic	278
Polymyalgia Rheumatica	1152	407809	musculoskeletal	717
Obesity	10799	397993	endocrine/metabolic	278.1
Ileostomy status	1660	334783	digestive	559
Allergy/adverse effect of penicillin	16090	381797	injuries & poisonings	960.2
Cholelithiasis with acute cholecystitis	1513	391307	digestive	574.11
Regional enteritis	1743	334783	digestive	555.1
Chronic liver disease and cirrhosis	2895	400055	digestive	571
Postinflammatory pulmonary fibrosis	887	397411	respiratory	502
Poisoning by antibiotics	18430	381797	injuries & poisonings	960
Nontoxic multinodular goiter	680	391429	endocrine/metabolic	241.2
Umbilical hernia	3727	361617	digestive	550.4
Unstable angina (intermediate coronary syndrome)	5181	377103	circulatory system	411.1
Fracture of upper limb	8521	387765	injuries & poisonings	803
Uterine leiomyoma	10345	391653	neoplasms	218.1
Actinic keratosis	2594	403439	dermatologic	702.1
Benign neoplasm of uterus	10610	391653	neoplasms	218
Senile cataract	8369	388609	sense organs	366.2
Calculus of kidney	3191	401005	genitourinary	594.1
Emphysema	1727	375505	respiratory	496.1
Other chronic nonalcoholic liver disease	1664	400055	digestive	571.5
Macular degeneration (senile) of retina NOS	2188	396859	sense organs	362.29
Degeneration of macula and posterior pole of retina	2191	396859	sense organs	362.2
Benign neoplasm of other parts of digestive system	5280	395301	neoplasms	211
Appendiceal conditions	3409	405552	digestive	540
Anal and rectal polyp	7408	387338	digestive	565.1
Appendicitis	3217	405552	digestive	540.1
Swelling of limb	4663	403468	symptoms	771.1
Myeloproliferative disease	995	404466	neoplasms	200
Diaphragmatic hernia	27126	361617	digestive	550.2
Glaucoma	4462	397761	sense organs	365
Other disorders of gallbladder	1412	391307	digestive	575.7
Musculoskeletal symptoms referable to limbs	5493	403468	symptoms	771
Unspecified monoarthritis	15790	365819	musculoskeletal	716.2
Urinary calculus	6643	401005	genitourinary	594
Genital prolapse	11966	396730	genitourinary	618
Retinal detachments and defects	3263	397761	sense organs	361
Nontoxic nodular goiter	1143	391429	endocrine/metabolic	241
Polyp of corpus uteri	7910	396384	genitourinary	622.1
Peripheral vascular disease, unspecified	2566	400595	circulatory system	443.9
Internal derangement of knee	15430	391457	injuries & poisonings	835
Seborrheic keratosis	3092	403439	dermatologic	702.2
Non-Hodgkins lymphoma	1793	404466	neoplasms	202.2
Alcohol-related disorders	12922	379355	mental disorders	317
Lipoma	6271	401613	neoplasms	214
Unspecified diffuse connective tissue disease	2720	399404	dermatologic	709.7
Syncope and collapse	9163	399798	symptoms	788
Malignant neoplasm of testis	2981	401788	neoplasms	187.2
Other disorders of soft tissues	6170	378711	musculoskeletal	729
Other peripheral nerve disorders	12592	394067	neurological	351
Acquired absence of breast	2415	387566	neoplasms	175
Congenital anomalies of great vessels	1799	406165	congenital anomalies	747.13
Colorectal cancer	4562	382756	neoplasms	153
Acute appendicitis	2608	405552	digestive	540.11
Sarcoidosis	548	402672	dermatologic	697
Lipoma of skin and subcutaneous tissue	4611	401613	neoplasms	214.1
Sicca syndrome	513	399404	dermatologic	709.2
Other anemias	12256	390026	hematopoietic	285
Degenerative skin conditions and other dermatoses	5522	398746	dermatologic	702
Chronic airway obstruction	10502	375505	respiratory	496
Malignant neoplasm of bladder	2146	404796	neoplasms	189.21
Hemorrhoids	23896	369592	circulatory system	455
Diffuse diseases of connective tissue	3463	399404	dermatologic	709
Erythematous conditions	2420	402672	dermatologic	695
Hallux valgus (Bunion)	6699	394914	musculoskeletal	735.3
Fracture of hand or wrist	3357	387765	injuries & poisonings	804
Cancer of bladder	2427	404796	neoplasms	189.2
Ganglion and cyst of synovium, tendon, and bursa	3185	378711	musculoskeletal	727.4
Osteoarthrosis	28439	380522	musculoskeletal	740
Irregular menstrual cycle/bleeding	15880	377857	genitourinary	626.1
Tobacco use disorder	19780	379355	mental disorders	318
Osteoporosis NOS	5622	401279	musculoskeletal	743.11
Cancer of urinary organs (incl. kidney and bladder)	4165	404796	neoplasms	189
Other disorders of biliary tract	1040	391307	digestive	575.8
Duodenal ulcer	3002	401525	digestive	531.3
Cancer of other lymphoid, histiocytic tissue	2270	404466	neoplasms	202
Carcinoma in situ of skin	667	395071	neoplasms	172.3
Other retinal disorders	3867	396859	sense organs	362
Polyp of female genital organs	10881	396384	genitourinary	622
Excessive or frequent menstruation	9820	377857	genitourinary	626.12
Simple and unspecified goiter	602	391429	endocrine/metabolic	240
Osteoarthritis; localized	17691	380522	musculoskeletal	740.1
Urinary incontinence	8856	384930	genitourinary	599.4
Neurological disorders	4655	402383	mental disorders	292
Altered mental status	2189	402383	mental disorders	292.4
Chronic sinusitis	2602	390045	respiratory	475
Femoral hernia	651	361617	digestive	550.3
Duodenitis	7655	378124	digestive	535.6
Cellulitis and abscess of arm/hand	5539	397635	dermatologic	681.3
Cellulitis and abscess of leg, except foot	5547	397635	dermatologic	681.5
Anal and rectal conditions	14997	387338	digestive	565
Superficial cellulitis and abscess	7451	397635	dermatologic	681
Cellulitis and abscess of foot, toe	5502	397635	dermatologic	681.6
Occlusion and stenosis of precerebral arteries	1185	399017	circulatory system	433.1
Otitis media	1824	404888	sense organs	381.1
Malignant neoplasm of other and ill-defined sites within the digestive organs and peritoneum	5584	393372	neoplasms	159
Alcoholic liver damage	802	379355	mental disorders	317.11
Benign neoplasm of breast	1553	401746	genitourinary	610.4
Obstructive chronic bronchitis	2698	375505	respiratory	496.21
Uterine/Uterovaginal prolapse	5428	396730	genitourinary	618.2
Peripheral vascular disease	3927	400595	circulatory system	443
Disorders of menstruation and other abnormal bleeding from female genital tract	18580	377857	genitourinary	626
Cardiac congenital anomalies	2618	406165	congenital anomalies	747.1
Inflammation of the eye	3174	399306	sense organs	371
Other abnormal blood chemistry	6413	402342	symptoms	790.6
Otitis media and Eustachian tube disorders	2259	404888	sense organs	381
Cerebrovascular disease	8742	399017	circulatory system	433
Gastric ulcer	4109	401525	digestive	531.2
Osteoporosis	6484	401279	musculoskeletal	743.1
Chronic bronchitis	2934	375505	respiratory	496.2
Acute pancreatitis	1986	406271	digestive	577.1
Other arthropathies	38715	365819	musculoskeletal	716
Fracture of lower limb	7251	387765	injuries & poisonings	800
Hyperparathyroidism	781	405386	endocrine/metabolic	252.1
Nonspecific findings on examination of blood	6619	402342	symptoms	790
Viral warts & HPV	1007	403316	infectious diseases	78
Iron deficiency anemias, unspecified or not due to blood loss	7414	390026	hematopoietic	280.1
Cancer of bronchus; lung	2101	406226	neoplasms	165.1
Esophagitis, GERD and related diseases	32108	369275	digestive	530.1
Postmenopausal atrophic vaginitis	1115	377857	genitourinary	627.3
Fracture of pelvis	722	387765	injuries & poisonings	802
Atopic/contact dermatitis due to other or unspecified	2110	404817	dermatologic	939
Enthesopathy	9668	378711	musculoskeletal	726.1
Bladder neck obstruction	1980	394699	genitourinary	596.1
Arthropathy NOS	37043	365819	musculoskeletal	716.9
Atherosclerosis of the extremities	811	400595	circulatory system	440.2
Cardiac and circulatory congenital anomalies	2796	406165	congenital anomalies	747
stress incontinence, female	5924	399509	genitourinary	624.9
Type 2 diabetes with neurological manifestations	575	388756	endocrine/metabolic	250.24
Noninfectious gastroenteritis	15747	334783	digestive	558
Obstruction of bile duct	777	391307	digestive	575.2
Prurigo and Lichen	779	402672	dermatologic	695.7
Calculus of ureter	2417	401005	genitourinary	594.3
Pain in limb	6327	402634	symptoms	773
Atherosclerosis	1324	400595	circulatory system	440
Prolapse of vaginal walls	7462	396730	genitourinary	618.1
Colon cancer	3051	382756	neoplasms	153.2
Other disorders of arteries and arterioles	1333	400595	circulatory system	447
Endometriosis	4053	399757	genitourinary	615
Myopia	1257	406530	sense organs	367.1
Ventral hernia	3448	361617	digestive	550.5
Inflammation of eyelids	2396	399306	sense organs	371.3
Diseases of esophagus	35852	369275	digestive	530
Osteoarthrosis NOS	12436	380522	musculoskeletal	740.9
Cancer within the respiratory system	2700	406226	neoplasms	165
Mood disorders	12560	365476	mental disorders	296
Abdominal aortic aneurysm	903	400595	circulatory system	442.11
Other nonmalignant breast conditions	1983	406978	genitourinary	613
Psychogenic and somatoform disorders	529	365476	mental disorders	303
Diseases of pancreas	2690	406271	digestive	577
Manlignant and unknown neoplasms of brain and nervous system	655	407239	neoplasms	191
Disorders of parathyroid gland	877	405386	endocrine/metabolic	252
Diseases of pulp and periapical tissues	1795	398136	digestive	522
Chronic cystitis	892	379936	genitourinary	592.12
Pelvic inflammatory disease (PID)	936	399757	genitourinary	614.3
Dislocation	2094	391457	injuries & poisonings	830
Other aneurysm	1808	400595	circulatory system	442
Other disorders of bladder	9933	394699	genitourinary	596
Early or threatened labor; hemorrhage in early pregnancy	2558	400946	pregnancy complications	636
Peptic ulcer (excl. esophageal)	7436	401525	digestive	531
Other tests	5972	402989	symptoms	1010
Primary open angle glaucoma	1037	397761	sense organs	365.11
Polyarteritis nodosa and allied conditions	828	400595	circulatory system	446
Superficial injury without mention of infection	4289	403595	injuries & poisonings	915
Lymphoid leukemia, chronic	506	404466	neoplasms	204.12
Depression	11901	365476	mental disorders	296.2
Abnormal glucose	685	388756	endocrine/metabolic	250.4
Aphakia and other disorders of lens	1825	401245	sense organs	379.3
Jaundice (not of newborn)	897	400055	digestive	573.5
Open-angle glaucoma	1043	397761	sense organs	365.1
Other disorders of tympanic membrane	1364	404888	sense organs	384
Bronchiectasis	1882	375505	respiratory	496.3
Intervertebral disc disorders	9241	391917	musculoskeletal	722
Osteoporosis, osteopenia and pathological fracture	7682	401279	musculoskeletal	743
Cancer of brain and nervous system	531	407239	neoplasms	191.1
Peritonitis and retroperitoneal infections	887	387338	digestive	567
Iron deficiency anemias	7787	390026	hematopoietic	280
Tachycardia NOS	2193	380919	circulatory system	427.7
Hammer toe (acquired)	1939	394914	musculoskeletal	735.21
Neoplasm of uncertain behavior	1412	370604	neoplasms	199
Heart valve disorders	4239	402421	circulatory system	395
Umbilical cord complications during labor and delivery	533	401037	pregnancy complications	663
Liver abscess and sequelae of chronic liver disease	942	400055	digestive	571.8
Congestive heart failure; nonhypertensive	5415	402834	circulatory system	428
Hemiplegia	1500	395209	neurological	342
Peripheral enthesopathies and allied syndromes	14983	378711	musculoskeletal	726
Hemoptysis	2073	406794	respiratory	516.1
Personal history of diseases of digestive system	15392	334783	digestive	564.9
Acquired toe deformities	5144	394914	musculoskeletal	735.2
Cardiomegaly	2573	402375	circulatory system	416
Chronic tonsillitis and adenoiditis	1126	390045	respiratory	474.2
Kyphoscoliosis and scoliosis	1063	394914	musculoskeletal	737.3
Septicemia	4005	393897	infectious diseases	38
Secondary hypothyroidism	1117	391429	endocrine/metabolic	244.1
Cardiac shunt/ heart septal defect	586	406165	congenital anomalies	747.11
Fracture of ribs	775	387765	injuries & poisonings	807
Abnormal results of function study of liver	3479	400055	digestive	573.7
Visual disturbances	3307	405654	sense organs	368
Other disorders of eye	3910	401245	sense organs	379
Injury, NOS	8440	400521	injuries & poisonings	1009
Other diseases of blood and blood-forming organs	4177	401375	hematopoietic	289
Abnormal involuntary movements	888	406217	neurological	350.1
Irritable Bowel Syndrome	5548	334783	digestive	564.1
Complication of internal orthopedic device	3167	394929	injuries & poisonings	858
Hypopotassemia	1430	401506	endocrine/metabolic	276.14
Congestive heart failure (CHF) NOS	2031	402834	circulatory system	428.1
Joint effusions	1425	402633	musculoskeletal	741.4
Malignant neoplasm of rectum, rectosigmoid junction, and anus	2095	382756	neoplasms	153.3
Pathologic fracture	514	401279	musculoskeletal	743.2
Postmenopausal bleeding	9109	377857	genitourinary	627.1
Prolapse of vaginal vault after hysterectomy	513	396730	genitourinary	618.5
Other and unspecified disc disorder	4434	391917	musculoskeletal	722.9
Cardiac pacemaker/device in situ	2487	380919	circulatory system	426.9
Acute periodontitis	668	398136	digestive	523.31
Benign neoplasm of ovary	1482	380325	neoplasms	220
Other venous embolism and thrombosis	558	369592	circulatory system	452
Complication due to other implant and internal device	3265	394929	injuries & poisonings	859
Disorders of vitreous body	1372	401245	sense organs	379.2
Benign mammary dysplasias	3379	401746	genitourinary	610
Labyrinthitis	767	402827	sense organs	386.3
Dizziness and giddiness (Light-headedness and vertigo)	4611	402827	sense organs	386.9
Other symptoms of respiratory system	9128	399833	respiratory	512
Vascular hamartomas and non-neoplastic nevi	649	400618	neoplasms	217
Gastritis and duodenitis	28941	378124	digestive	535
Calculus of lower urinary tract	778	401005	genitourinary	594.2
Benign neoplasm of brain and other parts of nervous system	828	407239	neoplasms	225
Delirium due to conditions classified elsewhere	654	402383	mental disorders	290.2
Disorders of other cranial nerves	1393	394067	neurological	352
Paralytic ileus	522	334783	digestive	560.1
Pyelonephritis	1324	379936	genitourinary	590
Osteomyelitis	565	365819	musculoskeletal	710.1
Edema	1648	407145	symptoms	782.3
Anaphylactic shock NOS	548	404817	injuries & poisonings	946
Multiple myeloma	552	404466	neoplasms	204.4
Hypovolemia	2834	401506	endocrine/metabolic	276.5
Occlusion of cerebral arteries	4134	399017	circulatory system	433.2
Respiratory failure	2018	397411	respiratory	509.1
Respiratory abnormalities	611	408350	respiratory	513
Ascites (non malignant)	1547	400055	digestive	572
Lump or mass in breast	1525	401746	genitourinary	611.3
Mechanical complication of unspecified genitourinary device, implant, and graft	1241	394929	injuries & poisonings	857
Other deficiency anemia	1133	390026	hematopoietic	281
Pneumonitis due to inhalation of food or vomitus	586	397411	respiratory	501
Mucous polyp of cervix	3450	396384	genitourinary	622.2
Fetal distress and abnormal forces of labor	2272	401037	pregnancy complications	661
Spondylosis without myelopathy	5077	391917	musculoskeletal	721.1
Rheumatism, unspecified and fibrositis	1010	378711	musculoskeletal	729.1
Malunion and nonunion of fracture	1268	391041	musculoskeletal	733.8
Cancer of larynx, pharynx, nasal cavities	628	406821	neoplasms	149
Degenerative disease of the spinal cord	1789	395209	neurological	334
Pain	771	408190	symptoms	338
Bronchitis	631	375505	respiratory	497
Abnormal sputum	2167	406794	respiratory	516
Peritoneal or intestinal adhesions	832	334783	digestive	560.3
Other disorders of liver	5847	400055	digestive	573
Secondary malignancy of bone	2151	370604	neoplasms	198.6
Alcoholism	8968	379355	mental disorders	317.1
Other disorders of urethra and urinary tract	4069	394699	genitourinary	597
Curvature of spine	1134	394914	musculoskeletal	737
Other derangement of joint	2000	402633	musculoskeletal	742.9
Neoplasm of unspecified nature of digestive system	1056	393372	neoplasms	158
Other signs and symptoms in breast	704	406978	genitourinary	613.7
Symptoms involving female genital tract	6688	399509	genitourinary	624
Carbuncle and furuncle	2302	397635	dermatologic	686.1
Crystal arthropathies	616	405198	endocrine/metabolic	274.2
Other mental disorder	28791	365476	mental disorders	306
Paroxysmal tachycardia, unspecified	3225	380919	circulatory system	427.1
Neuralgia, neuritis, and radiculitis NOS	1181	405481	symptoms	766
Fracture of neck of femur	1814	387765	injuries & poisonings	800.1
Malignant neoplasm of ovary	2103	389695	neoplasms	184.11
Lymphoid leukemia	578	404466	neoplasms	204.1
Megaloblastic anemia	1076	390026	hematopoietic	281.1
Lymphadenitis	2622	401375	hematopoietic	289.4
Abnormal findings on mammogram or breast exam	1580	401746	genitourinary	611
Disorders of sweat glands	817	399255	dermatologic	705
Opiates and related narcotics causing adverse effects in therapeutic use	1150	381797	injuries & poisonings	965.1
Sleep disorders	5238	403723	neurological	327
Hypertensive chronic kidney disease	1548	330366	circulatory system	401.22
Paroxysmal ventricular tachycardia	938	380919	circulatory system	427.12
Known or suspected fetal abnormality affecting management of mother	4325	404636	pregnancy complications	655
Decubitus ulcer	913	406973	dermatologic	707.1
Other disorders of synovium, tendon, and bursa	7629	378711	musculoskeletal	727
Bacterial enteritis	2737	399970	infectious diseases	8.5
Malignant neoplasm of uterus	1284	381967	neoplasms	182
Symptoms involving head and neck	2986	405975	mental disorders	293
Inflammatory diseases of female pelvic organs	6204	399757	genitourinary	614
Hypertension complicating pregnancy, childbirth, and the puerperium	1114	407847	pregnancy complications	642
Other local infections of skin and subcutaneous tissue	4520	397635	dermatologic	686
Other unspecified back disorders	1617	391917	musculoskeletal	724.9
Contusion	1486	407475	injuries & poisonings	916
Gram negative septicemia	832	393897	infectious diseases	38.1
Other ill-defined and unknown causes of morbidity and mortality	16398	392563	symptoms	1019
Thrombocytopenia	1563	406281	hematopoietic	287.3
Chronic glomerulonephritis, NOS	845	397602	genitourinary	580.14
Early onset of delivery	617	400946	pregnancy complications	636.2
Streptococcus infection	1644	393897	infectious diseases	41.2
Viral hepatitis	1215	403316	infectious diseases	70
Rheumatic disease of the heart valves	4895	402421	circulatory system	394
Pericarditis	1273	405779	circulatory system	420.2
Arterial embolism and thrombosis of lower extremity artery	557	400595	circulatory system	444.1
Hypotension	5827	387905	circulatory system	458
Diseases of the larynx and vocal cords	2630	390045	respiratory	473
Ulceration of the lower GI tract	1063	334783	digestive	556
Sleep apnea	4471	403723	neurological	327.3
Otitis externa	524	407510	sense organs	380.1
Arrhythmia (cardiac) NOS	922	380919	circulatory system	427.5
Ulcer of esophagus	5243	369275	digestive	530.12
Malposition and malpresentation of fetus or obstruction	1720	405994	digestive	652
Pain in joint	8037	400924	musculoskeletal	745
Hemorrhage or hematoma complicating a procedure	5329	394929	injuries & poisonings	850
Endometrial hyperplasia	1133	396384	genitourinary	621
Malignant neoplasm of ovary and other uterine adnexa	2127	389695	neoplasms	184.1
Anxiety disorder	6375	365476	mental disorders	300.1
Varicose veins of lower extremity, symptomtic	633	369592	circulatory system	454.11
Respiratory failure, insufficiency, arrest	2565	397411	respiratory	509
Hypertrophy of female genital organs	1275	396384	genitourinary	623
Osteomyelitis, periostitis, and other infections involving bone	612	365819	musculoskeletal	710
Other paralytic syndromes	660	395209	neurological	344
Other diseases of the teeth and supporting structures	2689	398136	digestive	525
Hemorrhage during pregnancy; childbirth and postpartum	2005	400946	pregnancy complications	635
Pernicious anemia	754	390026	hematopoietic	281.11
Epiphora	899	401245	sense organs	375.2
Noninflammatory disorders of vagina	1776	399629	genitourinary	619.4
Complication of colostomy or enterostomy	502	394929	injuries & poisonings	853
Benign neoplasm of lip, oral cavity, and pharynx	984	406821	neoplasms	210
Retinal detachment with retinal defect	1392	397761	sense organs	361.1
Abnormal heart sounds	1049	402421	circulatory system	396
Chronic pulmonary heart disease	590	402375	circulatory system	415.2
Left bundle branch block	1757	380919	circulatory system	426.32
Retention of urine	6755	384930	genitourinary	599.2
Secondary malignancy of lymph nodes	5379	370604	neoplasms	198.1
Disorders of fluid, electrolyte, and acid-base balance	7455	401506	endocrine/metabolic	276
Cardiac conduction disorders	6959	380919	circulatory system	426
Arterial embolism and thrombosis	921	400595	circulatory system	444
Orthostatic hypotension	1347	387905	circulatory system	458.1
Allergic rhinitis	1060	390045	respiratory	476
Other specified benign mammary dysplasias	696	401746	genitourinary	610.8
Inflammatory disease of cervix, vagina, and vulva	2864	399757	genitourinary	614.5
Hyposmolality and/or hyponatremia	1826	401506	endocrine/metabolic	276.12
Disorders of external ear	1451	407510	sense organs	380
Heart valve replaced	1499	402421	circulatory system	395.6
Nonspecific chest pain	31429	377532	circulatory system	418
Inflammatory disease of breast	723	406978	genitourinary	613.1
Irregular menstrual cycle	1989	377857	genitourinary	626.13
Other acquired musculoskeletal deformity	1921	394914	musculoskeletal	738
Decreased white blood cell count	3184	401375	hematopoietic	288.1
Neutropenia	3184	401375	hematopoietic	288.11
Other headache syndromes	7891	398780	neurological	339
Cardiac pacemaker in situ	2283	380919	circulatory system	426.91
Transient cerebral ischemia	2146	399017	circulatory system	433.31
Acute tonsillitis	614	390045	respiratory	474.1
Other dyspnea	912	399833	respiratory	512.9
Disorders of esophageal motility	639	369275	digestive	530.5
Cellulitis and abscess of fingers/toes	566	397635	dermatologic	681.1
Osteopenia or other disorder of bone and cartilage	820	401279	musculoskeletal	743.9
Convulsions	2232	395209	neurological	345.3
Infection of the eye	560	399306	sense organs	369
Acute pharyngitis	870	406447	respiratory	465.2
Chronic periodontitis	561	398136	digestive	523.32
Other disorders of peritoneum	3308	387338	digestive	568
Symptoms involving skin and other integumentary tissue	1816	407145	symptoms	782
Malaise and fatigue	3429	405532	symptoms	798
Secondary malignant neoplasm of liver	2638	370604	neoplasms	198.4
Perforation of tympanic membrane	1044	404888	sense organs	384.4
Carditis	2020	405779	circulatory system	420
Open wounds of head; neck; and trunk	3837	400426	injuries & poisonings	870
Adverse effects of sedatives or other central nervous system depressants and anesthetics	588	381797	injuries & poisonings	967
Cancer of stomach	554	393372	neoplasms	151
Other benign neoplasm of connective and other soft tissue	1110	401613	neoplasms	215
Other conditions of brain	1426	395209	neurological	348
Aortic valve disease	1260	402421	circulatory system	394.3
Diseases of the salivary glands	710	403323	digestive	527
Other and unspecified disorders of back	2077	391917	musculoskeletal	724
Gangrene	550	408411	symptoms	791
Postoperative infection	4489	402343	infectious diseases	80
Secondary malignant neoplasm	9483	370604	neoplasms	198
Extrapyramidal disease and abnormal movement disorders	891	395209	neurological	333
Atrioventricular block, complete	587	380919	circulatory system	426.24
Bursitis	858	378711	musculoskeletal	726.3
Fracture of vertebral column without mention of spinal cord injury	1352	387765	injuries & poisonings	805
Malignant neoplasm of kidney, except pelvis	1002	404796	neoplasms	189.11
Secondary malignancy of brain/spine	806	370604	neoplasms	198.5
Other diseases of respiratory system, NEC	8844	399525	respiratory	519.8
Reflux esophagitis	10551	369275	digestive	530.14
Back pain	11274	397687	symptoms	760
Symptoms of the muscles	698	408263	symptoms	772
Intestinal infection due to C. difficile	650	399970	infectious diseases	8.52
Epilepsy, recurrent seizures, convulsions	5087	395209	neurological	345
Inflammatory and toxic neuropathy	1368	406852	neurological	357
Diseases of hard tissues of teeth	3091	398136	digestive	521
Flatulence	1689	334783	digestive	561.2
Gastrointestinal hemorrhage	21137	385157	digestive	578
Complications of labor and delivery NEC	2559	401037	pregnancy complications	669
Skull and face fracture and other intercranial injury	2957	405554	injuries & poisonings	819
Hypertensive heart and/or renal disease	1719	330366	circulatory system	401.2
Chronic renal failure [CKD]	2629	397602	genitourinary	585.3
Other disorders of bone and cartilage	3773	391041	musculoskeletal	733
Chronic fatigue syndrome	593	405532	symptoms	798.1
Peritoneal adhesions (postoperative) (postinfection)	3108	387338	digestive	568.1
Schizophrenia and other psychotic disorders	850	365476	mental disorders	295
Suppurative and unspecified otitis media	856	404888	sense organs	381.11
Problems associated with amniotic cavity and membranes	1404	405994	pregnancy complications	653
Poisoning by analgesics, antipyretics, and antirheumatics	6910	381797	injuries & poisonings	965
Foreign body injury	1210	407751	injuries & poisonings	1001
Disorder of skin and subcutaneous tissue NOS	5782	403179	dermatologic	689
Vitamin deficiency	1208	406492	endocrine/metabolic	261
Diplopia and disorders of binocular vision	732	405654	sense organs	368.2
Disorders of conjunctiva	765	399306	sense organs	372
Rupture of synovium	593	378711	musculoskeletal	727.5
Cervical cancer and dysplasia	3653	381902	neoplasms	180
Hyperpotassemia	975	401506	endocrine/metabolic	276.13
Pulmonary collapse; interstitial and compensatory emphysema	2005	397411	respiratory	508
Cystitis	2948	379936	genitourinary	592.1
Poisoning by psychotropic agents	1940	381797	injuries & poisonings	969
Chondrocalcinosis	560	405198	endocrine/metabolic	274.21
Cough	2884	399833	respiratory	512.8
Other specified osteoporosis	532	401279	musculoskeletal	743.13
Open wounds of extremities	4219	400426	injuries & poisonings	871
Large cell lymphoma	573	404466	neoplasms	202.24
Stricture of artery	873	400595	circulatory system	447.1
Pruritus and related conditions	783	408178	dermatologic	698
Nonspecific abnormal findings on radiological and other examination of other intrathoracic organs (echocardiogram, etc)	567	408263	circulatory system	793.2
Anorexia	835	406492	endocrine/metabolic	260.6
Vitamin B-complex deficiencies	754	406492	endocrine/metabolic	261.2
Vertiginous syndromes and other disorders of vestibular system	6134	402827	sense organs	386
First degree AV block	988	380919	circulatory system	426.21
Dysmenorrhea	1787	377857	genitourinary	626.2
Hemorrhage in early pregnancy	1083	400946	pregnancy complications	636.3
Precordial pain	3582	377532	circulatory system	418.1
Intestinal obstruction without mention of hernia	3994	334783	digestive	560
Functional digestive disorders	22138	334783	digestive	564
Cystitis and urethritis	3088	379936	genitourinary	592
Schizophrenia	571	365476	mental disorders	295.1
Disorders of lacrimal system	2218	401245	sense organs	375
Digestive congenital anomalies	703	406730	congenital anomalies	750
Nausea and vomiting	11706	397255	symptoms	789
Migraine	2870	398780	neurological	340
Heart failure NOS	4269	402834	circulatory system	428.2
Acute and chronic tonsillitis	2013	390045	respiratory	474
Disorders of uterus, NEC	3336	399629	genitourinary	619.2
Scar conditions and fibrosis of skin	2356	403875	dermatologic	701.2
Spondylosis and allied disorders	7930	391917	musculoskeletal	721
Cyst of kidney, acquired	1260	397602	genitourinary	586.2
Acquired foot deformities	9865	394914	musculoskeletal	735
Anxiety disorders	6939	365476	mental disorders	300
Blindness and low vision	723	406530	sense organs	367.9
Cholesteatoma	608	404888	sense organs	385.3
Stricture and stenosis of esophagus	1874	369275	digestive	530.3
Primary/intrinsic cardiomyopathies	1208	405779	circulatory system	425.1
Periapical abscess	1177	398136	digestive	522.5
Noninflammatory disorders of cervix	2884	399629	genitourinary	619.3
Fracture of foot	1842	387765	injuries & poisonings	801.1
Cervical cancer	1659	381902	neoplasms	180.1
Agorophobia, social phobia, and panic disorder	709	365476	mental disorders	300.12
Glomerulonephritis	1033	397602	genitourinary	580.1
Stiffness of joint	615	402633	musculoskeletal	741.2
Hyperhidrosis	592	399255	dermatologic	705.8
Mitral valve disease	2985	402421	circulatory system	394.2
Premature beats	536	380919	circulatory system	427.6
Ingrowing nail	970	402357	dermatologic	703.1
Unspecified polyarthropathy or polyarthritis	3535	365819	musculoskeletal	716.1
Other disorders of cervical region	521	391917	musculoskeletal	723
Strabismus (not specified as paralytic)	918	401245	sense organs	378.1
Voice disturbance	1086	390045	respiratory	473.4
Acute renal failure	4521	397602	genitourinary	585.1
Cystic mastopathy	928	401746	genitourinary	610.1
Cervical intraepithelial neoplasia [CIN] [Cervical dysplasia]	2090	381902	neoplasms	180.3
Electrolyte imbalance	4123	401506	endocrine/metabolic	276.1
Memory loss	700	402383	mental disorders	292.3
Dental caries	3051	398136	digestive	521.1
Other specified gastritis	8147	378124	digestive	535.8
Infertility, female	1370	377857	genitourinary	626.8
Osteoarthrosis, localized, primary	9069	380522	musculoskeletal	740.11
Secondary malignant neoplasm of digestive systems	1519	370604	neoplasms	198.3
Parkinson's disease	1127	395209	neurological	332
Ulceration of intestine	674	334783	digestive	556.1
Other intestinal obstruction	3346	334783	digestive	560.4
Placenta previa and abruptio placenta	1274	400946	pregnancy complications	635.3
Nonspecific abnormal findings on radiological and other examination of musculoskeletal system	698	408263	injuries & poisonings	793
Cardiac arrest and ventricular fibrillation	1137	380919	circulatory system	427.4
Renal colic	2055	401005	genitourinary	594.8
Other acquired deformities of limbs	1649	394914	musculoskeletal	736
Disorders of adrenal glands	642	405386	endocrine/metabolic	255
Diseases of spleen	515	401375	hematopoietic	289.5
Hearing loss	4256	404562	sense organs	389
Frequency of urination and polyuria	4037	384930	genitourinary	599.5
Other abnormality of urination	1926	384930	genitourinary	599.9
Pain and other symptoms associated with female genital organs	3003	399509	genitourinary	625
Other disorders of the kidney and ureters	3362	397602	genitourinary	586
Traumatic arthropathy	528	391457	injuries & poisonings	836
Nonrheumatic mitral valve disorders	2892	402421	circulatory system	395.1
Dyspareunia	1192	399509	genitourinary	625.1
Symptoms affecting skin	5554	403407	dermatologic	687
Atrioventricular [AV] block	2125	380919	circulatory system	426.2
Gingival and periodontal diseases	1742	398136	digestive	523
Myalgia and myositis unspecified	642	408319	symptoms	770
Diseases of nail, NOS	1287	402357	dermatologic	703
Paroxysmal supraventricular tachycardia	2359	380919	circulatory system	427.11
Palpitations	3832	380919	circulatory system	427.9
Shortness of breath	5884	399833	respiratory	512.7
Pilonidal cyst	587	397635	dermatologic	686.3
Derangement of joint, non-traumatic	2913	402633	musculoskeletal	742
Benign neoplasm of brain, cranial nerves, meninges	774	407239	neoplasms	225.1
Injuries to the nervous system	1315	407496	injuries & poisonings	907
Sepsis and SIRS	2811	406150	infectious diseases	994
Sepsis	2811	406150	infectious diseases	994.2
Complications of surgical and medical procedures	9140	399821	injuries & poisonings	1011
Purpura and other hemorrhagic conditions	1791	406281	hematopoietic	287
Noninfectious disorders of lymphatic channels	705	408256	circulatory system	450
Other diseases of respiratory system, not elsewhere classified	9436	399525	respiratory	519
Diseases of the oral soft tissues, excluding lesions specific for gingiva and tongue	3939	403323	digestive	528
Other congenital musculoskeletal anomalies	594	407831	congenital anomalies	756
Protein-calorie malnutrition	1057	406492	endocrine/metabolic	260
Amblyopia	538	405654	sense organs	368.1
Strabismus and other disorders of binocular eye movements	1442	401245	sense organs	378
Constipation	10442	334783	digestive	563
Other hypertrophic and atrophic conditions of skin	4804	403875	dermatologic	701
Cancer of kidney and renal pelvis	1045	404796	neoplasms	189.1
Facial nerve disorders [CN7]	880	394067	neurological	352.2
Aneurysm and dissection of heart	698	377103	circulatory system	411.41
Cardiomyopathy	1247	405779	circulatory system	425
Nonspecific abnormal findings in stool contents	1659	385157	digestive	579.8
Intestinal infection	8991	399970	infectious diseases	8
Vascular insufficiency of intestine	576	400595	circulatory system	441
Noninflammatory disorders of vulva and perineum	1355	399629	genitourinary	619.5
Intracerebral hemorrhage	700	399017	circulatory system	430.2
Fracture of clavicle or scapula	1521	387765	injuries & poisonings	803.3
Fracture of unspecified bones	1304	387765	injuries & poisonings	809
Abnormality of gait	1601	406217	neurological	350.2
Late effects of cerebrovascular disease	1263	399017	circulatory system	433.8
Other upper respiratory disease	4101	390045	respiratory	479
Synovitis and tenosynovitis	2754	378711	musculoskeletal	727.1
Staphylococcus infections	3149	393897	infectious diseases	41.1
Dysuria	1199	384930	genitourinary	599.3
Benign neoplasm of other endocrine glands and related structures	876	407399	neoplasms	227
Rash and other nonspecific skin eruption	2157	403407	dermatologic	687.1
Periodontitis (acute or chronic)	1222	398136	digestive	523.3
Fracture of tibia and fibula	2162	387765	injuries & poisonings	800.3
Complications of cardiac/vascular device, implant, and graft	1789	394929	injuries & poisonings	854
Nephritis; nephrosis; renal sclerosis	1522	397602	genitourinary	580
Ectropion or entropion	1068	399306	sense organs	374.1
Disease of tricuspid valve	1058	402421	circulatory system	394.7
Dysphagia	6482	369275	digestive	532
Vaginal enterocele, congenital or acquired	681	396730	genitourinary	618.6
Symptoms and disorders of the joints	3634	402633	musculoskeletal	741
Other acute and subacute forms of ischemic heart disease	1169	377103	circulatory system	411.9
Diseases of the jaws	960	398136	digestive	526
Functional disorders of bladder	1664	394699	genitourinary	596.5
Burns	579	408382	injuries & poisonings	1000
Meniere's disease	578	402827	sense organs	386.1
GERD	14223	369275	digestive	530.11
Effects of other external causes	4230	404731	symptoms	1015
Cerebral artery occlusion, with cerebral infarction	1501	399017	circulatory system	433.21
Viral Enteritis	862	399970	infectious diseases	8.6
Other forms of chronic heart disease	1796	377103	circulatory system	414
Dyschromia and Vitiligo	987	402672	dermatologic	694
Acidosis	1055	401506	endocrine/metabolic	276.41
Renal failure	6985	397602	genitourinary	585
Missed abortion/Hydatidiform mole	1251	400946	pregnancy complications	634.1
Fracture of ankle and foot	2339	387765	injuries & poisonings	801
Other disorders of stomach and duodenum	3404	378124	digestive	537
Pelvic peritoneal adhesions, female (postoperative) (postinfection)	2546	399757	genitourinary	614.1
E. coli	2744	393897	infectious diseases	41.4
Bundle branch block	3353	380919	circulatory system	426.3
Cellulitis and abscess of trunk	602	397635	dermatologic	681.7
Symptoms involving nervous and musculoskeletal systems	1886	407075	symptoms	781
Other open wound of head and face	2919	400426	injuries & poisonings	870.3
Symptoms concerning nutrition, metabolism, and development	5512	403449	symptoms	1002
Epilepsy	901	395209	neurological	345.1
Raynaud's syndrome	1148	400595	circulatory system	443.1
Poisoning by other anti-infectives	1256	381797	injuries & poisonings	961
Malignant neoplasm, other	15979	370604	neoplasms	195.1
Anemia of chronic disease	702	390026	hematopoietic	285.2
Other symptoms	1222	407739	symptoms	1005
Hemorrhage of rectum and anus	13222	385157	digestive	578.8
Other specified cardiac dysrhythmias	3236	380919	circulatory system	427.3
Chronic pharyngitis and nasopharyngitis	966	390045	respiratory	472
Other diseases of lung	781	408180	respiratory	510
Other disorders of middle ear and mastoid	828	404888	sense organs	385
Degeneration of intervertebral disc	2846	391917	musculoskeletal	722.6
Diseases of white blood cells	3788	401375	hematopoietic	288
Bacterial pneumonia	6710	398538	respiratory	480.1
Adverse drug events and drug allergies	695	381797	injuries & poisonings	979
Antepartum hemorrhage, abruptio placentae, and placenta previa	866	400946	pregnancy complications	635.2
Fever of unknown origin	3940	405021	symptoms	783
Septal Deviations/Turbinate Hypertrophy	4939	390045	respiratory	470
Disorders of refraction and accommodation; blindness and low vision	2431	406530	sense organs	367
Elevated blood pressure reading without diagnosis of hypertension	1487	330366	circulatory system	402
Acute upper respiratory infections of multiple or unspecified sites	2335	406447	respiratory	465
Other symptoms involving abdomen and pelvis	3195	385157	digestive	579
Noninflammatory disorders of ovary, fallopian tube, and broad ligament	730	399629	genitourinary	619.1
Bipolar	1064	365476	mental disorders	296.1
Primary angle-closure glaucoma	705	397761	sense organs	365.2
Ptosis of eyelid	1834	399306	sense organs	374.3
Endocarditis	686	405779	circulatory system	420.3
Intracranial hemorrhage	1796	399017	circulatory system	430
Abnormal findings examination of lungs	2500	406461	respiratory	514
Diseases and other conditions of the tongue	1236	403323	digestive	529
Renal failure NOS	1412	397602	genitourinary	585.2
Fracture of patella	768	387765	injuries & poisonings	800.4
Cancer of esophagus	720	393372	neoplasms	150
Leukemia	1661	404466	neoplasms	204
Other specified nonpsychotic and/or transient mental disorders	641	402383	mental disorders	291
Nerve root and plexus disorders	1139	394067	neurological	353
Tinnitus	515	404562	sense organs	389.4
Cardiac arrest	927	380919	circulatory system	427.42
Ill-defined descriptions and complications of heart disease	796	402834	circulatory system	429
Subarachnoid hemorrhage	812	399017	circulatory system	430.1
Disturbances in tooth eruption	2364	398136	digestive	520.2
Abnormal findings on exam of gastrointestinal tract/ abdominal area	1650	334783	digestive	564.8
Hypertrophy of breast (Gynecomastia)	854	401746	genitourinary	612.2
Irregular menstrual bleeding	3817	377857	genitourinary	626.14
Ovarian cyst	4777	377857	genitourinary	628
Chronic ulcer of skin	1988	406973	dermatologic	707
Displacement of intervertebral disc	513	391917	musculoskeletal	722.1
Hallux rigidus	1561	394914	musculoskeletal	735.23
Sciatica	2383	405481	symptoms	764
Intracranial hemorrhage (injury)	508	405554	injuries & poisonings	818
Poisoning by anticonvulsants and anti-Parkinsonism drugs	509	381797	injuries & poisonings	966
Aortic aneurysm	1374	400595	circulatory system	442.1
Respiratory insufficiency	1749	397411	respiratory	509.2
Poisoning/allergy of sulfonamides	874	381797	injuries & poisonings	961.1
Crushing or internal injury to organs	1007	407954	injuries & poisonings	1008
Hemangioma and lymphangioma, any site	1603	407358	neoplasms	228
Acid-base balance disorder	1161	401506	endocrine/metabolic	276.4
Disorders of tooth development	2449	398136	digestive	520
Esophageal bleeding (varices/hemorrhage)	1672	369275	digestive	530.2
Ulcerative colitis (chronic)	539	334783	digestive	555.21
Obstetrical/birth trauma	5335	401037	pregnancy complications	665
Other dyschromia	783	402672	dermatologic	694.2
Osteoarthrosis, generalized	599	380522	musculoskeletal	740.2
Fracture of humerus	1692	387765	injuries & poisonings	803.1
Disorders of the pituitary gland and its hypothalamic control	693	405386	endocrine/metabolic	253
Cerebral ischemia	2920	399017	circulatory system	433.3
Hypotension NOS	3518	387905	circulatory system	458.9
Diseases of lips	684	403323	digestive	528.5
Urethral stricture (not specified as infectious)	3331	394699	genitourinary	597.1
Genitourinary congenital anomalies	1596	406730	congenital anomalies	751
Cervicalgia	1796	407165	symptoms	761
Pancreatic cancer	589	393372	neoplasms	157
Nevus, non-neoplastic	597	400618	neoplasms	217.1
Pneumococcal pneumonia	5951	398538	respiratory	480.11
Acute gastritis	1184	378124	digestive	535.1
Late pregnancy and failed induction	1256	407705	pregnancy complications	645
Viral infection	2806	403316	infectious diseases	79
Candidiasis	2134	406301	infectious diseases	112
Secondary malignancy of respiratory organs	2211	370604	neoplasms	198.2
Pneumonia	10059	398538	respiratory	480
Cervicitis and endocervicitis	1323	399757	genitourinary	614.51
Other complications of pregnancy NEC	2235	406726	pregnancy complications	646
Spinal stenosis	3733	391917	musculoskeletal	720
Swelling, mass, or lump in head and neck [Space-occupying lesion, intracranial NOS]	907	405975	mental disorders	293.1
Other disorders of eyelids	5726	399306	sense organs	374
Chronic pancreatitis	514	406271	digestive	577.2
Urinary tract infection	12491	379936	genitourinary	591
Breast conditions, congenital or relating to hormones	942	401746	genitourinary	612
Aseptic necrosis of bone	542	391041	musculoskeletal	733.4
Phobia	503	365476	mental disorders	300.13
Empyema and pneumothorax	1174	397411	respiratory	506
Hemorrhage from gastrointestinal ulcer	617	401525	digestive	531.1
Disturbance of skin sensation	2900	403407	dermatologic	687.4
Blood in stool	2639	385157	digestive	578.2
Stricture/obstruction of ureter	913	397602	genitourinary	586.4
Abnormal findings on examination of urine	3547	405414	genitourinary	598
Noninflammatory female genital disorders	9332	399629	genitourinary	619
Miscarriage; stillbirth	5463	400946	pregnancy complications	634
Abnormal movement	2744	406217	neurological	350
Abnormal function study of cardiovascular system	524	402834	circulatory system	429.2
Epistaxis or throat hemorrhage	2456	390045	respiratory	477
Other disorders of male genital organs	2833	389094	genitourinary	608
Normal delivery	1928	407033	pregnancy complications	650
Cancer, suspected or other	16725	370604	neoplasms	195
Retinal vascular changes and abnomalities	849	396859	sense organs	362.4
Other symptoms/disorders or the urinary system	24031	384930	genitourinary	599
Chemotherapy	21798	370604	neoplasms	197
Effects radiation NOS	3130	403295	injuries & poisonings	990
Hydronephrosis	1951	401005	genitourinary	595
Menopausal and postmenopausal disorders	10699	377857	genitourinary	627
Disorders of calcium/phosphorus metabolism	1204	406834	endocrine/metabolic	275.5
Aphasia/speech disturbance	1514	402383	mental disorders	292.1
Subjective visual disturbances	615	405654	sense organs	368.9
Other disorders of intestine	4200	387338	digestive	569
Hematemesis	1961	385157	digestive	578.1
Congenital anomalies of urinary system	855	406730	congenital anomalies	751.2
Heartburn	2100	369275	digestive	530.9
Hemorrhage of gastrointestinal tract	5229	385157	digestive	578.9
Infection/inflammation of internal prosthetic device; implant; and graft	2485	402343	infectious diseases	81
Acquired spondylolisthesis	1521	394914	musculoskeletal	738.4
Cellulitis and abscess of face/neck	524	397635	dermatologic	681.2
Cancer of other female genital organs	2463	389695	neoplasms	184
Cyst or abscess of Bartholin's gland	758	399757	genitourinary	614.53
Cancer of mouth	643	406821	neoplasms	145
Other cerebral degenerations	1112	395209	neurological	331
Symptoms involving digestive system	15977	334783	digestive	561
Right bundle branch block	1498	380919	circulatory system	426.31
Abdominal pain	41316	367645	symptoms	785
Congenital anomalies of genital organs	732	406730	congenital anomalies	751.1
Torus fracture	1674	385157	injuries & poisonings	823
Bacterial infection NOS	12187	393897	infectious diseases	41
Pleurisy; pleural effusion	6448	397411	respiratory	507

## Sheet: Table S4
Tabe S4: The Instrumental variables of 2021 Global Lipids Genetics Consortium
SNP	chr.exposure	pos.exposure	other_allele.exposure	effect_allele.exposure	samplesize.exposure	eaf.exposure	beta.exposure	se.exposure	pval.exposure	exposure	mr_keep.exposure	pval_origin.exposure	id.exposure	MAF	F statistic
rs199881427	1	55313839	C	G	530883	0.0241	-0.0814823	0.00864712	4.38e-21	PCSK9	TRUE	reported	PCSK9	0.0241	88.794
rs114739858	1	55378724	G	A	839119	0.0306	-0.0384157	0.00500778	1.7e-14	PCSK9	TRUE	reported	PCSK9	0.0306	58.8474
rs146068590	1	55404100	A	T	831941	0.0262	0.0368768	0.00569457	9.43e-11	PCSK9	TRUE	reported	PCSK9	0.0262	41.9358
rs11206476	1	55405850	G	T	832593	0.337	0.0105199	0.00177896	3.35e-09	PCSK9	TRUE	reported	PCSK9	0.337	34.9696
rs1863668	1	55411708	G	T	832722	0.421	-0.0127093	0.00168152	4.09e-14	PCSK9	TRUE	reported	PCSK9	0.421	57.1267
rs12043403	1	55431933	T	C	831941	0.0983	-0.028027	0.00292214	8.7e-22	PCSK9	TRUE	reported	PCSK9	0.0983	91.9922
rs12409233	1	55436599	G	C	839695	0.086	-0.0247767	0.00290722	1.56e-17	PCSK9	TRUE	reported	PCSK9	0.086	72.6325
rs111619275	1	55439956	T	C	831940	0.0893	0.0168843	0.00305525	3.27e-08	PCSK9	TRUE	reported	PCSK9	0.0893	30.5403
rs72677339	1	55443940	T	C	730602	0.256	0.0130405	0.00222747	4.79e-09	PCSK9	TRUE	reported	PCSK9	0.256	34.274
rs890576	1	55452897	C	G	829745	0.2	-0.0152242	0.0020732	2.08e-13	PCSK9	TRUE	reported	PCSK9	0.2	53.9246
rs146273942	1	55453841	G	A	836586	0.0192	-0.0490298	0.00612192	1.16e-15	PCSK9	TRUE	reported	PCSK9	0.0192	64.1424
rs55637835	1	55466303	C	T	834909	0.108	-0.0181616	0.00271467	2.23e-11	PCSK9	TRUE	reported	PCSK9	0.108	44.7584
rs12732125	1	55470153	C	T	836591	0.0182	-0.206366	0.00635354	1e-200	PCSK9	TRUE	reported	PCSK9	0.0182	1054.98
rs145075626	1	55479043	C	G	831362	0.0167	-0.0462137	0.00656007	1.86e-12	PCSK9	TRUE	reported	PCSK9	0.0167	49.6277
rs17111479	1	55481832	G	C	799197	0.218	0.0117708	0.00213459	3.5e-08	PCSK9	TRUE	reported	PCSK9	0.218	30.4077
rs2479396	1	55482091	A	G	759125	0.321	-0.0128521	0.00192435	2.41e-11	PCSK9	TRUE	reported	PCSK9	0.321	44.6046
rs146480899	1	55483477	A	G	839577	0.0189	-0.0481481	0.00621527	9.43e-15	PCSK9	TRUE	reported	PCSK9	0.0189	60.012
rs77875082	1	55485042	G	A	833277	0.0295	0.044895	0.00508646	1.08e-18	PCSK9	TRUE	reported	PCSK9	0.0295	77.9049
rs2479393	1	55488369	G	A	839065	0.261	0.0339851	0.00186665	4.59e-74	PCSK9	TRUE	reported	PCSK9	0.261	331.475
rs3976734	1	55489960	A	G	521406	0.366	-0.0421893	0.00245468	3.31e-66	PCSK9	TRUE	reported	PCSK9	0.366	295.403
rs374459115	1	55489968	G	A	690943	0.0164	0.0744731	0.00829149	2.66e-19	PCSK9	TRUE	reported	PCSK9	0.0164	80.674
rs28775984	1	55491161	T	C	406807	0.432	-0.0192835	0.00303755	2.18e-10	PCSK9	TRUE	reported	PCSK9	0.432	40.3018
rs4927191	1	55491702	T	C	696164	0.268	-0.0681378	0.00213929	1e-200	PCSK9	TRUE	reported	PCSK9	0.268	1014.46
rs181331606	1	55493672	C	G	672935	0.0871	0.0273021	0.00369035	1.38e-13	PCSK9	TRUE	reported	PCSK9	0.0871	54.734
rs72909541	1	55494301	C	T	804314	0.0475	-0.0594258	0.00411194	2.43e-47	PCSK9	TRUE	reported	PCSK9	0.0475	208.861
rs2479418	1	55494877	A	G	842631	0.472	0.0264855	0.00163351	4.02e-59	PCSK9	TRUE	reported	PCSK9	0.472	262.889
rs17192725	1	55496131	G	A	833342	0.0839	0.0372141	0.00304133	1.99e-34	PCSK9	TRUE	reported	PCSK9	0.0839	149.723
rs2479416	1	55496558	C	A	825292	0.156	0.0185968	0.00237579	4.97e-15	PCSK9	TRUE	reported	PCSK9	0.156	61.2718
rs12739979	1	55496648	C	T	756431	0.232	-0.0315765	0.00220504	1.64e-46	PCSK9	TRUE	reported	PCSK9	0.232	205.067
rs11810371	1	55496861	G	A	828423	0.0422	-0.0459514	0.00449914	1.73e-24	PCSK9	TRUE	reported	PCSK9	0.0422	104.313
rs114768998	1	55496919	C	A	835469	0.0196	-0.0424418	0.00617928	6.49e-12	PCSK9	TRUE	reported	PCSK9	0.0196	47.175
rs2495494	1	55497136	G	C	819519	0.0575	0.026803	0.00379169	1.56e-12	PCSK9	TRUE	reported	PCSK9	0.0575	49.9691
rs2094470	1	55497302	T	C	825292	0.0727	0.0278186	0.00326179	1.48e-17	PCSK9	TRUE	reported	PCSK9	0.0727	72.7375
rs72660548	1	55500978	C	G	842018	0.021	0.0736613	0.00575156	1.49e-37	PCSK9	TRUE	reported	PCSK9	0.021	164.024
rs2479409	1	55504650	A	G	805217	0.338	0.0475249	0.00176457	9.06e-160	PCSK9	TRUE	reported	PCSK9	0.338	725.378
rs11591147	1	55505647	G	T	835772	0.0157	-0.432401	0.00647577	1e-200	PCSK9	TRUE	reported	PCSK9	0.0157	4458.52
rs2479410	1	55505861	G	A	801172	0.329	-0.0467874	0.00183003	3.6e-144	PCSK9	TRUE	reported	PCSK9	0.329	653.644
rs41294821	1	55513183	C	T	838672	0.0195	-0.0345775	0.00610164	1.45e-08	PCSK9	TRUE	reported	PCSK9	0.0195	32.114
rs7546522	1	55516713	C	T	835154	0.147	-0.0248845	0.00240278	3.91e-25	PCSK9	TRUE	reported	PCSK9	0.147	107.258
rs2483205	1	55518316	C	T	775817	0.443	-0.0391375	0.00178148	5.69e-107	PCSK9	TRUE	reported	PCSK9	0.443	482.641
rs41294825	1	55519068	A	T	839216	0.0418	-0.0420904	0.00405754	3.28e-25	PCSK9	TRUE	reported	PCSK9	0.0418	107.607
rs553741	1	55520408	C	G	812001	0.361	-0.0553711	0.00175289	1e-200	PCSK9	TRUE	reported	PCSK9	0.361	997.831
rs150119739	1	55520938	G	A	831877	0.0398	0.0665568	0.00438032	3.85e-52	PCSK9	TRUE	reported	PCSK9	0.0398	230.873
rs7525503	1	55522558	G	T	832979	0.0244	0.0647782	0.00580894	7.04e-29	PCSK9	TRUE	reported	PCSK9	0.0244	124.355
rs533375	1	55523361	G	A	839710	0.174	-0.0455669	0.00216751	4.07e-98	PCSK9	TRUE	reported	PCSK9	0.174	441.954
rs11206517	1	55526428	T	G	842599	0.0393	0.0811491	0.00429602	1.4e-79	PCSK9	TRUE	reported	PCSK9	0.0393	356.808
rs41297885	1	55526840	C	G	841524	0.0359	-0.0378282	0.00448765	3.47e-17	PCSK9	TRUE	reported	PCSK9	0.0359	71.0548
rs28385715	1	55532142	T	G	809715	0.0219	0.0495926	0.00599585	1.33e-16	PCSK9	TRUE	reported	PCSK9	0.0219	68.412
rs11583974	1	55551718	G	A	836859	0.0381	0.057305	0.0045749	5.38e-36	PCSK9	TRUE	reported	PCSK9	0.0381	156.9
rs115465289	1	55580914	G	A	838759	0.0295	-0.0470954	0.00518612	1.08e-19	PCSK9	TRUE	reported	PCSK9	0.0295	82.4654
rs530804537	1	55583210	G	A	676335	0.0127	-0.289526	0.00871709	1e-200	PCSK9	TRUE	reported	PCSK9	0.0127	1103.14
rs12031153	1	55601339	G	A	832508	0.0538	0.0385837	0.00427647	1.84e-19	PCSK9	TRUE	reported	PCSK9	0.0538	81.4023
rs79494709	1	55608984	G	C	835091	0.047	-0.028501	0.0039176	3.46e-13	PCSK9	TRUE	reported	PCSK9	0.047	52.9273
rs55817205	1	55609056	G	A	831226	0.0118	0.0685169	0.00856466	1.24e-15	PCSK9	TRUE	reported	PCSK9	0.0118	63.9993
rs139003571	1	55624236	C	A	839665	0.0282	-0.0620947	0.00505596	1.14e-34	PCSK9	TRUE	reported	PCSK9	0.0282	150.835
rs1165217	1	55651286	T	G	711501	0.341	0.025089	0.00208346	2.14e-33	PCSK9	TRUE	reported	PCSK9	0.341	145.009
rs287227	1	55656075	G	T	842615	0.14	-0.0642082	0.00237225	2.45e-161	PCSK9	TRUE	reported	PCSK9	0.14	732.588
rs145181152	1	55664987	A	C	806064	0.0104	0.0509426	0.00881946	7.64e-09	PCSK9	TRUE	reported	PCSK9	0.0104	33.364
rs10888901	1	55674585	G	C	729771	0.281	0.0295285	0.00218064	8.93e-42	PCSK9	TRUE	reported	PCSK9	0.281	183.364
rs114412656	1	55718442	C	T	835385	0.0148	-0.0416215	0.00692857	1.89e-09	PCSK9	TRUE	reported	PCSK9	0.0148	36.0868
rs7551981	1	55719166	T	G	816648	0.386	-0.0443471	0.00170851	1.53e-148	PCSK9	TRUE	reported	PCSK9	0.386	673.745
rs17111770	1	55724048	A	G	842564	0.0507	0.0316221	0.00382153	1.29e-16	PCSK9	TRUE	reported	PCSK9	0.0507	68.471
rs116264584	1	55725045	G	C	839729	0.0415	-0.0981464	0.00425849	1.57e-117	PCSK9	TRUE	reported	PCSK9	0.0415	531.175
rs10888908	1	55726519	C	T	830175	0.081	-0.0533582	0.00302302	1.01e-69	PCSK9	TRUE	reported	PCSK9	0.081	311.545
rs17111792	1	55727141	A	G	842382	0.0495	0.0354251	0.00378671	8.35e-21	PCSK9	TRUE	reported	PCSK9	0.0495	87.5181
rs36057759	1	55731265	C	T	842631	0.0545	-0.0356533	0.003627	8.36e-23	PCSK9	TRUE	reported	PCSK9	0.0545	96.6283
rs12034551	1	55731653	T	C	836605	0.0304	-0.0345808	0.00511618	1.39e-11	PCSK9	TRUE	reported	PCSK9	0.0304	45.6855
rs79685888	1	55734545	A	G	831940	0.0488	0.0308359	0.00398591	1.02e-14	PCSK9	TRUE	reported	PCSK9	0.0488	59.8492
rs116293108	1	55735395	G	A	836692	0.0225	0.0405311	0.00592131	7.65e-12	PCSK9	TRUE	reported	PCSK9	0.0225	46.8534
rs12086676	1	55738663	C	T	842632	0.174	-0.0265241	0.00217495	3.29e-34	PCSK9	TRUE	reported	PCSK9	0.174	148.725
rs727149	1	55739598	T	A	835665	0.437	0.0116832	0.00166945	2.59e-12	PCSK9	TRUE	reported	PCSK9	0.437	48.9753
rs2047418	1	55743099	G	C	842631	0.22	-0.0260611	0.00200679	1.46e-38	PCSK9	TRUE	reported	PCSK9	0.22	168.648
rs11589982	1	55744058	C	T	803390	0.402	0.0133336	0.00170811	5.9e-15	PCSK9	TRUE	reported	PCSK9	0.402	60.9345
rs17111847	1	55749478	T	C	842621	0.127	0.0188092	0.00252115	8.62e-14	PCSK9	TRUE	reported	PCSK9	0.127	55.66
rs78368482	1	55764564	G	C	836702	0.0183	-0.0490999	0.00633748	9.37e-15	PCSK9	TRUE	reported	PCSK9	0.0183	60.0244
rs11579068	1	55780213	A	C	842384	0.133	-0.0207074	0.00241128	8.87e-18	PCSK9	TRUE	reported	PCSK9	0.133	73.749
rs56346434	7	44302344	G	A	834348	0.0758	0.0209943	0.00324322	9.59e-11	NPC1L1	TRUE	reported	NPC1L1	0.0758	41.9035
rs10257749	7	44388619	C	T	841824	0.223	0.0145464	0.00200624	4.15e-13	NPC1L1	TRUE	reported	NPC1L1	0.223	52.5709
rs217410	7	44567646	C	A	836905	0.232	0.0204471	0.00196689	2.6e-25	NPC1L1	TRUE	reported	NPC1L1	0.232	108.07
rs7808295	7	44572699	C	T	835819	0.0406	-0.0252089	0.00441729	1.15e-08	NPC1L1	TRUE	reported	NPC1L1	0.0406	32.5684
rs10260606	7	44584551	G	C	813753	0.201	0.0429168	0.00211491	1.5e-91	NPC1L1	TRUE	reported	NPC1L1	0.201	411.785
rs77517259	7	44586770	C	T	835457	0.0111	0.0506158	0.00821676	7.27e-10	NPC1L1	TRUE	reported	NPC1L1	0.0111	37.9464
rs80309061	7	44595347	A	T	812727	0.0967	0.0349616	0.00286655	3.25e-34	NPC1L1	TRUE	reported	NPC1L1	0.0967	148.752
rs73107478	7	44596644	A	C	831132	0.0751	0.0403267	0.00323886	1.38e-35	NPC1L1	TRUE	reported	NPC1L1	0.0751	155.025
rs117623941	7	44598725	C	T	834768	0.0158	-0.0397735	0.00697951	1.21e-08	NPC1L1	TRUE	reported	NPC1L1	0.0158	32.4741
rs217381	7	44606217	C	G	824484	0.42	-0.030895	0.00168602	5.3e-75	NPC1L1	TRUE	reported	NPC1L1	0.42	335.777
rs2289051	7	44608718	C	T	838421	0.0283	0.0295366	0.00528251	2.25e-08	NPC1L1	TRUE	reported	NPC1L1	0.0283	31.2637
rs79836087	7	44635997	G	A	831132	0.045	-0.0241621	0.00411257	4.22e-09	NPC1L1	TRUE	reported	NPC1L1	0.045	34.5178
rs79854399	7	44640315	C	T	833897	0.0192	-0.0466653	0.00614666	3.15e-14	NPC1L1	TRUE	reported	NPC1L1	0.0192	57.6381
rs143116067	7	44653084	G	A	834346	0.0648	-0.020538	0.00354631	6.98e-09	NPC1L1	TRUE	reported	NPC1L1	0.0648	33.54
rs560874211	7	44669174	T	C	531090	0.311	-0.0178087	0.00296593	1.92e-09	NPC1L1	TRUE	reported	NPC1L1	0.311	36.0531
rs10951768	7	44693897	G	T	841818	0.0746	0.0250145	0.00310834	8.45e-16	NPC1L1	TRUE	reported	NPC1L1	0.0746	64.7629
rs80350583	7	44707269	G	A	839088	0.0161	0.0496578	0.00688273	5.4e-13	NPC1L1	TRUE	reported	NPC1L1	0.0161	52.0539
rs799435	7	44722519	G	A	827054	0.131	-0.0220631	0.00259485	1.85e-17	NPC1L1	TRUE	reported	NPC1L1	0.131	72.295
rs4724315	7	44759718	A	G	831132	0.0995	0.027301	0.00290051	4.85e-21	NPC1L1	TRUE	reported	NPC1L1	0.0995	88.5948
rs73109443	7	44764995	T	G	802137	0.0697	-0.0229984	0.00359725	1.62e-10	NPC1L1	TRUE	reported	NPC1L1	0.0697	40.8746
rs112866709	7	44780274	C	T	838483	0.0372	0.0259284	0.00449553	8.04e-09	NPC1L1	TRUE	reported	NPC1L1	0.0372	33.2652
rs11888640	2	43806382	T	C	837087	0.453	-0.00971066	0.00166062	4.99e-09	ABCG5	TRUE	reported	ABCG5	0.453	34.1946
rs139701799	2	43807288	C	G	839561	0.0129	-0.0539256	0.00807073	2.36e-11	ABCG5	TRUE	reported	ABCG5	0.0129	44.6441
rs150258452	2	43822352	A	G	835751	0.0152	0.0397196	0.00711646	2.39e-08	ABCG5	TRUE	reported	ABCG5	0.0152	31.1517
rs111962739	2	43827697	C	T	842587	0.159	0.0191286	0.00227929	4.77e-17	ABCG5	TRUE	reported	ABCG5	0.159	70.4315
rs148203833	2	43858171	A	T	842494	0.0192	-0.0399203	0.00614353	8.14e-11	ABCG5	TRUE	reported	ABCG5	0.0192	42.2232
rs34848455	2	43860614	T	G	842431	0.392	0.0143896	0.00170547	3.25e-17	ABCG5	TRUE	reported	ABCG5	0.392	71.1884
rs2374569	2	43885057	C	T	842632	0.375	-0.0108841	0.00169358	1.3e-10	ABCG5	TRUE	reported	ABCG5	0.375	41.3022
rs71420065	2	43885528	T	C	842575	0.0932	-0.0167492	0.00290422	8.06e-09	ABCG5	TRUE	reported	ABCG5	0.0932	33.2605
rs2374571	2	43893865	G	A	838890	0.0274	-0.0430325	0.00541087	1.82e-15	ABCG5	TRUE	reported	ABCG5	0.0274	63.2498
rs75877005	2	43910905	A	G	842504	0.0946	0.0201631	0.002894	3.23e-12	ABCG5	TRUE	reported	ABCG5	0.0946	48.542
rs111949019	2	43915732	G	A	839948	0.0861	0.0175568	0.0029751	3.61e-09	ABCG5	TRUE	reported	ABCG5	0.0861	34.8247
rs1003268	2	43933042	C	G	839827	0.0928	-0.0184829	0.00297522	5.22e-10	ABCG5	TRUE	reported	ABCG5	0.0928	38.5924
rs142761319	2	43944191	G	T	841277	0.0119	-0.0781426	0.00794271	7.7e-23	ABCG5	TRUE	reported	ABCG5	0.0119	96.7917
rs116720051	2	43951141	T	G	839696	0.0263	0.0343454	0.00530499	9.53e-11	ABCG5	TRUE	reported	ABCG5	0.0263	41.9149
rs145288624	2	43973524	C	T	831940	0.062	0.0292986	0.00368827	1.96e-15	ABCG5	TRUE	reported	ABCG5	0.062	63.1028
rs67306448	2	44008746	C	T	529824	0.27	0.017172	0.00239671	7.79e-13	ABCG5	TRUE	reported	ABCG5	0.27	51.3347
rs576115488	2	44009142	T	G	558704	0.0136	-0.0792848	0.00955396	1.05e-16	ABCG5	TRUE	reported	ABCG5	0.0136	68.8673
rs59513006	2	44035123	C	G	842619	0.17	0.0336294	0.00218995	3.22e-53	ABCG5	TRUE	reported	ABCG5	0.17	235.814
rs10186086	2	44036480	T	A	842623	0.194	-0.0209689	0.00208575	8.87e-24	ABCG5	TRUE	reported	ABCG5	0.194	101.071
rs565464350	2	44040847	T	C	538843	0.0176	-0.0960421	0.00974571	6.53e-23	ABCG5	TRUE	reported	ABCG5	0.0176	97.1172
rs138958276	2	44042787	G	A	842573	0.0453	-0.0596132	0.00400626	4.44e-50	ABCG5	TRUE	reported	ABCG5	0.0453	221.415
rs11891859	2	44044680	C	A	842611	0.114	-0.0229308	0.00255637	2.96e-19	ABCG5	TRUE	reported	ABCG5	0.114	80.462
rs4245786	2	44049120	A	G	795133	0.229	-0.0194501	0.00202778	8.65e-22	ABCG5	TRUE	reported	ABCG5	0.229	92.003
rs4549146	2	44055527	T	C	825051	0.446	-0.0360019	0.00167219	8.19e-103	ABCG5	TRUE	reported	ABCG5	0.446	463.532
rs111617668	2	44055922	C	T	842620	0.0622	-0.109281	0.00341144	1e-200	ABCG5	TRUE	reported	ABCG5	0.0622	1026.16
rs4131228	2	44058119	A	G	839827	0.0192	0.0445488	0.00650481	7.46e-12	ABCG5	TRUE	reported	ABCG5	0.0192	46.9032
rs140488605	2	44063346	C	T	831941	0.0424	0.0745369	0.00444486	4.1e-63	ABCG5	TRUE	reported	ABCG5	0.0424	281.207
rs116487096	2	44067220	T	A	839955	0.0369	-0.0297145	0.00447897	3.26e-11	ABCG5	TRUE	reported	ABCG5	0.0369	44.013
rs4953024	2	44074128	T	C	627939	0.127	-0.0195357	0.00307519	2.12e-10	ABCG5	TRUE	reported	ABCG5	0.127	40.3566
rs17424122	2	44075217	T	A	835153	0.0608	0.0525509	0.00359572	2.26e-48	ABCG5	TRUE	reported	ABCG5	0.0608	213.594
rs67734975	2	44076244	C	G	842622	0.0438	0.052144	0.00392719	3.12e-40	ABCG5	TRUE	reported	ABCG5	0.0438	176.297
rs7590687	2	44077225	C	T	827440	0.0695	0.0544221	0.00345454	6.47e-56	ABCG5	TRUE	reported	ABCG5	0.0695	248.182
rs77673991	2	44077323	C	T	841358	0.0149	-0.131068	0.00681196	1.68e-82	ABCG5	TRUE	reported	ABCG5	0.0149	370.211
rs56260466	2	44079401	G	A	839879	0.0609	-0.0210672	0.00356075	3.29e-09	ABCG5	TRUE	reported	ABCG5	0.0609	35.005
rs4507143	2	44086795	G	T	834323	0.441	-0.0170397	0.00168657	5.35e-24	ABCG5	TRUE	reported	ABCG5	0.441	102.074
rs548088667	2	44087934	C	T	558341	0.0183	0.0763808	0.00764226	1.61e-23	ABCG5	TRUE	reported	ABCG5	0.0183	99.8906
rs7598542	2	44093276	G	C	654549	0.217	-0.0492217	0.00231028	1.01e-100	ABCG5	TRUE	reported	ABCG5	0.217	453.925
rs6733452	2	44094845	G	A	836703	0.017	-0.0777338	0.0062383	1.22e-35	ABCG5	TRUE	reported	ABCG5	0.017	155.27
rs4953026	2	44097367	T	C	834495	0.256	0.0610582	0.00193391	1e-200	ABCG5	TRUE	reported	ABCG5	0.256	996.817
rs12479089	2	44098447	C	G	813390	0.0461	-0.0277454	0.00394336	1.98e-12	ABCG5	TRUE	reported	ABCG5	0.0461	49.505
rs4953027	2	44101394	G	A	788863	0.245	0.019913	0.00211795	5.35e-21	ABCG5	TRUE	reported	ABCG5	0.245	88.3979
rs4953029	2	44109507	C	A	842564	0.252	-0.0146415	0.00189642	1.16e-14	ABCG5	TRUE	reported	ABCG5	0.252	59.6077
rs187356514	2	44110948	T	C	839316	0.0136	0.0464609	0.00736272	2.79e-10	ABCG5	TRUE	reported	ABCG5	0.0136	39.8198
rs6722886	2	44111286	G	A	821503	0.267	0.0151521	0.00191295	2.36e-15	ABCG5	TRUE	reported	ABCG5	0.267	62.7391
rs1139250	2	44114074	A	G	809238	0.381	-0.015218	0.00177179	8.77e-18	ABCG5	TRUE	reported	ABCG5	0.381	73.7718
rs13396356	2	44120182	A	T	842546	0.0584	-0.0286909	0.0035615	7.89e-16	ABCG5	TRUE	reported	ABCG5	0.0584	64.8967
rs144340094	2	44177418	G	T	842199	0.0212	-0.037388	0.00579675	1.12e-10	ABCG5	TRUE	reported	ABCG5	0.0212	41.6002
rs75841075	2	44186835	G	A	840001	0.0223	0.0317729	0.00554095	9.8e-09	ABCG5	TRUE	reported	ABCG5	0.0223	32.881
rs7573769	2	44187384	A	G	842632	0.18	-0.0180994	0.00214734	3.49e-17	ABCG5	TRUE	reported	ABCG5	0.18	71.0439
rs111859423	2	44188846	T	C	836683	0.031	0.0312179	0.00507781	7.85e-10	ABCG5	TRUE	reported	ABCG5	0.031	37.7968
rs61614759	2	44193502	G	A	842606	0.143	0.0223618	0.00233402	9.63e-22	ABCG5	TRUE	reported	ABCG5	0.143	91.7919
rs115933697	2	44216369	T	A	839873	0.031	-0.0332333	0.00487963	9.72e-12	ABCG5	TRUE	reported	ABCG5	0.031	46.3845
rs11691033	2	44229762	A	T	842603	0.324	-0.0112346	0.00174821	1.31e-10	ABCG5	TRUE	reported	ABCG5	0.324	41.2979
rs62137060	2	44235474	T	C	842581	0.216	0.0116301	0.00199337	5.4e-09	ABCG5	TRUE	reported	ABCG5	0.216	34.0401
rs10186876	2	44241155	G	A	830145	0.376	0.00969227	0.00171756	1.67e-08	ABCG5	TRUE	reported	ABCG5	0.376	31.844
rs147307483	2	44279551	A	G	839655	0.0122	-0.0662527	0.00785948	3.47e-17	ABCG5	TRUE	reported	ABCG5	0.0122	71.0591
rs72800932	2	44309075	A	T	835155	0.0606	0.0192345	0.00345259	2.53e-08	ABCG5	TRUE	reported	ABCG5	0.0606	31.0364
rs150258452	2	43822352	A	G	835751	0.0152	0.0397196	0.00711646	2.39e-08	ABCG8	TRUE	reported	ABCG8	0.0152	31.1517
rs111962739	2	43827697	C	T	842587	0.159	0.0191286	0.00227929	4.77e-17	ABCG8	TRUE	reported	ABCG8	0.159	70.4315
rs148203833	2	43858171	A	T	842494	0.0192	-0.0399203	0.00614353	8.14e-11	ABCG8	TRUE	reported	ABCG8	0.0192	42.2232
rs34848455	2	43860614	T	G	842431	0.392	0.0143896	0.00170547	3.25e-17	ABCG8	TRUE	reported	ABCG8	0.392	71.1884
rs2374569	2	43885057	C	T	842632	0.375	-0.0108841	0.00169358	1.3e-10	ABCG8	TRUE	reported	ABCG8	0.375	41.3022
rs71420065	2	43885528	T	C	842575	0.0932	-0.0167492	0.00290422	8.06e-09	ABCG8	TRUE	reported	ABCG8	0.0932	33.2605
rs2374571	2	43893865	G	A	838890	0.0274	-0.0430325	0.00541087	1.82e-15	ABCG8	TRUE	reported	ABCG8	0.0274	63.2498
rs75877005	2	43910905	A	G	842504	0.0946	0.0201631	0.002894	3.23e-12	ABCG8	TRUE	reported	ABCG8	0.0946	48.542
rs111949019	2	43915732	G	A	839948	0.0861	0.0175568	0.0029751	3.61e-09	ABCG8	TRUE	reported	ABCG8	0.0861	34.8247
rs1003268	2	43933042	C	G	839827	0.0928	-0.0184829	0.00297522	5.22e-10	ABCG8	TRUE	reported	ABCG8	0.0928	38.5924
rs142761319	2	43944191	G	T	841277	0.0119	-0.0781426	0.00794271	7.7e-23	ABCG8	TRUE	reported	ABCG8	0.0119	96.7917
rs116720051	2	43951141	T	G	839696	0.0263	0.0343454	0.00530499	9.53e-11	ABCG8	TRUE	reported	ABCG8	0.0263	41.9149
rs145288624	2	43973524	C	T	831940	0.062	0.0292986	0.00368827	1.96e-15	ABCG8	TRUE	reported	ABCG8	0.062	63.1028
rs67306448	2	44008746	C	T	529824	0.27	0.017172	0.00239671	7.79e-13	ABCG8	TRUE	reported	ABCG8	0.27	51.3347
rs576115488	2	44009142	T	G	558704	0.0136	-0.0792848	0.00955396	1.05e-16	ABCG8	TRUE	reported	ABCG8	0.0136	68.8673
rs59513006	2	44035123	C	G	842619	0.17	0.0336294	0.00218995	3.22e-53	ABCG8	TRUE	reported	ABCG8	0.17	235.814
rs10186086	2	44036480	T	A	842623	0.194	-0.0209689	0.00208575	8.87e-24	ABCG8	TRUE	reported	ABCG8	0.194	101.071
rs565464350	2	44040847	T	C	538843	0.0176	-0.0960421	0.00974571	6.53e-23	ABCG8	TRUE	reported	ABCG8	0.0176	97.1172
rs138958276	2	44042787	G	A	842573	0.0453	-0.0596132	0.00400626	4.44e-50	ABCG8	TRUE	reported	ABCG8	0.0453	221.415
rs11891859	2	44044680	C	A	842611	0.114	-0.0229308	0.00255637	2.96e-19	ABCG8	TRUE	reported	ABCG8	0.114	80.462
rs4245786	2	44049120	A	G	795133	0.229	-0.0194501	0.00202778	8.65e-22	ABCG8	TRUE	reported	ABCG8	0.229	92.003
rs4549146	2	44055527	T	C	825051	0.446	-0.0360019	0.00167219	8.19e-103	ABCG8	TRUE	reported	ABCG8	0.446	463.532
rs3923912	2	44057570	A	C	842621	0.0622	-0.109104	0.00339885	1e-200	ABCG8	TRUE	reported	ABCG8	0.0622	1030.43
rs4131228	2	44058119	A	G	839827	0.0192	0.0445488	0.00650481	7.46e-12	ABCG8	TRUE	reported	ABCG8	0.0192	46.9032
rs140488605	2	44063346	C	T	831941	0.0424	0.0745369	0.00444486	4.1e-63	ABCG8	TRUE	reported	ABCG8	0.0424	281.207
rs116487096	2	44067220	T	A	839955	0.0369	-0.0297145	0.00447897	3.26e-11	ABCG8	TRUE	reported	ABCG8	0.0369	44.013
rs4953024	2	44074128	T	C	627939	0.127	-0.0195357	0.00307519	2.12e-10	ABCG8	TRUE	reported	ABCG8	0.127	40.3566
rs4245791	2	44074431	T	C	826962	0.302	0.0646767	0.00178671	1e-200	ABCG8	TRUE	reported	ABCG8	0.302	1310.35
rs17424122	2	44075217	T	A	835153	0.0608	0.0525509	0.00359572	2.26e-48	ABCG8	TRUE	reported	ABCG8	0.0608	213.594
rs67734975	2	44076244	C	G	842622	0.0438	0.052144	0.00392719	3.12e-40	ABCG8	TRUE	reported	ABCG8	0.0438	176.297
rs7590687	2	44077225	C	T	827440	0.0695	0.0544221	0.00345454	6.47e-56	ABCG8	TRUE	reported	ABCG8	0.0695	248.182
rs77673991	2	44077323	C	T	841358	0.0149	-0.131068	0.00681196	1.68e-82	ABCG8	TRUE	reported	ABCG8	0.0149	370.211
rs56260466	2	44079401	G	A	839879	0.0609	-0.0210672	0.00356075	3.29e-09	ABCG8	TRUE	reported	ABCG8	0.0609	35.005
rs548088667	2	44087934	C	T	558341	0.0183	0.0763808	0.00764226	1.61e-23	ABCG8	TRUE	reported	ABCG8	0.0183	99.8906
rs4245792	2	44092406	G	C	766748	0.495	0.015632	0.00177228	1.14e-18	ABCG8	TRUE	reported	ABCG8	0.495	77.7973
rs7598542	2	44093276	G	C	654549	0.217	-0.0492217	0.00231028	1.01e-100	ABCG8	TRUE	reported	ABCG8	0.217	453.925
rs6733452	2	44094845	G	A	836703	0.017	-0.0777338	0.0062383	1.22e-35	ABCG8	TRUE	reported	ABCG8	0.017	155.27
rs12479089	2	44098447	C	G	813390	0.0461	-0.0277454	0.00394336	1.98e-12	ABCG8	TRUE	reported	ABCG8	0.0461	49.505
rs4953027	2	44101394	G	A	788863	0.245	0.019913	0.00211795	5.35e-21	ABCG8	TRUE	reported	ABCG8	0.245	88.3979
rs4953029	2	44109507	C	A	842564	0.252	-0.0146415	0.00189642	1.16e-14	ABCG8	TRUE	reported	ABCG8	0.252	59.6077
rs187356514	2	44110948	T	C	839316	0.0136	0.0464609	0.00736272	2.79e-10	ABCG8	TRUE	reported	ABCG8	0.0136	39.8198
rs6722886	2	44111286	G	A	821503	0.267	0.0151521	0.00191295	2.36e-15	ABCG8	TRUE	reported	ABCG8	0.267	62.7391
rs1139250	2	44114074	A	G	809238	0.381	-0.015218	0.00177179	8.77e-18	ABCG8	TRUE	reported	ABCG8	0.381	73.7718
rs13396356	2	44120182	A	T	842546	0.0584	-0.0286909	0.0035615	7.89e-16	ABCG8	TRUE	reported	ABCG8	0.0584	64.8967
rs144340094	2	44177418	G	T	842199	0.0212	-0.037388	0.00579675	1.12e-10	ABCG8	TRUE	reported	ABCG8	0.0212	41.6002
rs75841075	2	44186835	G	A	840001	0.0223	0.0317729	0.00554095	9.8e-09	ABCG8	TRUE	reported	ABCG8	0.0223	32.881
rs7573769	2	44187384	A	G	842632	0.18	-0.0180994	0.00214734	3.49e-17	ABCG8	TRUE	reported	ABCG8	0.18	71.0439
rs111859423	2	44188846	T	C	836683	0.031	0.0312179	0.00507781	7.85e-10	ABCG8	TRUE	reported	ABCG8	0.031	37.7968
rs61614759	2	44193502	G	A	842606	0.143	0.0223618	0.00233402	9.63e-22	ABCG8	TRUE	reported	ABCG8	0.143	91.7919
rs115933697	2	44216369	T	A	839873	0.031	-0.0332333	0.00487963	9.72e-12	ABCG8	TRUE	reported	ABCG8	0.031	46.3845
rs11691033	2	44229762	A	T	842603	0.324	-0.0112346	0.00174821	1.31e-10	ABCG8	TRUE	reported	ABCG8	0.324	41.2979
rs62137060	2	44235474	T	C	842581	0.216	0.0116301	0.00199337	5.4e-09	ABCG8	TRUE	reported	ABCG8	0.216	34.0401
rs10186876	2	44241155	G	A	830145	0.376	0.00969227	0.00171756	1.67e-08	ABCG8	TRUE	reported	ABCG8	0.376	31.844
rs147307483	2	44279551	A	G	839655	0.0122	-0.0662527	0.00785948	3.47e-17	ABCG8	TRUE	reported	ABCG8	0.0122	71.0591
rs72800939	2	44322136	A	T	838799	0.0139	-0.0886175	0.00733669	1.37e-33	ABCG8	TRUE	reported	ABCG8	0.0139	145.894
rs13023530	2	44322668	G	A	842621	0.0766	0.0178162	0.00304974	5.16e-09	ABCG8	TRUE	reported	ABCG8	0.0766	34.1275
rs10462511	5	74384115	A	G	800505	0.405	0.0425869	0.00180567	5.48e-123	HMGCR	TRUE	reported	HMGCR	0.405	556.257
rs11956764	5	74399866	T	C	842503	0.0446	0.0302682	0.00411732	1.96e-13	HMGCR	TRUE	reported	HMGCR	0.0446	54.0436
rs2035191	5	74413713	T	C	842631	0.18	0.059217	0.0021358	3.4e-169	HMGCR	TRUE	reported	HMGCR	0.18	768.726
rs115611546	5	74419351	C	T	842588	0.0303	0.0640191	0.00503408	4.75e-37	HMGCR	TRUE	reported	HMGCR	0.0303	161.726
rs76969488	5	74422362	C	G	842498	0.0544	0.0603163	0.00373902	1.53e-58	HMGCR	TRUE	reported	HMGCR	0.0544	260.228
rs151001968	5	74426833	C	T	831886	0.0183	0.0400612	0.00687575	5.66e-09	HMGCR	TRUE	reported	HMGCR	0.0183	33.9475
rs113989785	5	74428901	C	T	841644	0.0169	0.0378038	0.00641402	3.77e-09	HMGCR	TRUE	reported	HMGCR	0.0169	34.7384
rs201958051	5	74436098	G	A	549782	0.107	-0.0221847	0.0037817	4.46e-09	HMGCR	TRUE	reported	HMGCR	0.107	34.4138
rs142301396	5	74471878	A	C	836454	0.0174	-0.0380639	0.00690467	3.53e-08	HMGCR	TRUE	reported	HMGCR	0.0174	30.3907
rs149280707	5	74499445	G	T	803090	0.0989	-0.0457387	0.00325488	7.45e-45	HMGCR	TRUE	reported	HMGCR	0.0989	197.468
rs143169588	5	74523352	T	C	839952	0.0202	0.0505075	0.00643854	4.34e-15	HMGCR	TRUE	reported	HMGCR	0.0202	61.5371
rs191320109	5	74529111	C	T	837984	0.0111	0.0473262	0.00800117	3.32e-09	HMGCR	TRUE	reported	HMGCR	0.0111	34.9862
rs11741997	5	74560542	A	G	697450	0.0144	-0.0525576	0.00797077	4.29e-11	HMGCR	TRUE	reported	HMGCR	0.0144	43.4781
rs2006760	5	74562029	C	G	842632	0.203	0.0484002	0.00211997	2.28e-115	HMGCR	TRUE	reported	HMGCR	0.203	521.237
rs115845757	5	74563700	G	A	836759	0.0201	0.0625909	0.0062075	6.56e-24	HMGCR	TRUE	reported	HMGCR	0.0201	101.669
rs75144964	5	74597689	C	G	817991	0.0147	-0.0452874	0.00759714	2.51e-09	HMGCR	TRUE	reported	HMGCR	0.0147	35.5349
rs4703665	5	74602898	C	T	777136	0.13	-0.0338312	0.00286839	4.17e-32	HMGCR	TRUE	reported	HMGCR	0.13	139.11
rs11957260	5	74608732	C	T	840018	0.424	0.0655211	0.00166299	1e-200	HMGCR	TRUE	reported	HMGCR	0.424	1552.33
rs35122945	5	74610293	A	C	836703	0.0671	-0.0425148	0.00359411	2.76e-32	HMGCR	TRUE	reported	HMGCR	0.0671	139.926
rs111353455	5	74623949	G	A	842602	0.0818	0.0191753	0.00297155	1.1e-10	HMGCR	TRUE	reported	HMGCR	0.0818	41.6407
rs114444648	5	74627039	G	C	804933	0.0138	-0.0445354	0.00812389	4.2e-08	HMGCR	TRUE	reported	HMGCR	0.0138	30.0526
rs3761740	5	74632133	C	A	842600	0.0988	0.0559187	0.00272715	1.96e-93	HMGCR	TRUE	reported	HMGCR	0.0988	420.432
rs17244792	5	74640625	G	A	836162	0.0183	-0.0431223	0.0069967	7.13e-10	HMGCR	TRUE	reported	HMGCR	0.0183	37.9855
rs2303152	5	74641707	G	A	842621	0.0958	0.0381259	0.00276126	2.3e-43	HMGCR	TRUE	reported	HMGCR	0.0958	190.645
rs151264833	5	74660755	C	G	836545	0.0222	0.0358202	0.00552712	9.12e-11	HMGCR	TRUE	reported	HMGCR	0.0222	42.0009
rs74695562	5	74675951	T	G	840056	0.04	-0.0385303	0.0045579	2.83e-17	HMGCR	TRUE	reported	HMGCR	0.04	71.462
rs17562727	5	74682474	T	C	835497	0.0271	0.0526342	0.00541062	2.29e-22	HMGCR	TRUE	reported	HMGCR	0.0271	94.6329
rs180755046	5	74703989	C	A	816276	0.0131	-0.0537824	0.00846211	2.08e-10	HMGCR	TRUE	reported	HMGCR	0.0131	40.3946
rs182826525	5	74719210	A	G	580103	0.0225	0.104456	0.00866383	1.79e-33	HMGCR	TRUE	reported	HMGCR	0.0225	145.361
rs145789068	5	74734312	C	T	839911	0.0282	0.0469724	0.00499308	5.08e-21	HMGCR	TRUE	reported	HMGCR	0.0282	88.5011
rs116070404	5	74749969	T	C	825133	0.0417	-0.0424712	0.00461736	3.64e-20	HMGCR	TRUE	reported	HMGCR	0.0417	84.6061
rs76041796	5	74753736	T	C	813450	0.136	0.0664661	0.00252911	3.21e-152	HMGCR	TRUE	reported	HMGCR	0.136	690.661
rs200823803	5	74753738	T	C	677938	0.0214	0.0598547	0.00695965	7.95e-18	HMGCR	TRUE	reported	HMGCR	0.0214	73.9642
rs62366600	5	74768822	T	C	833736	0.0181	-0.0496194	0.00646424	1.64e-14	HMGCR	TRUE	reported	HMGCR	0.0181	58.9207
rs80220036	5	74778480	T	C	827682	0.0318	-0.0550607	0.00532785	4.92e-25	HMGCR	TRUE	reported	HMGCR	0.0318	106.802
rs72768359	5	74782411	T	G	775731	0.102	-0.0413835	0.00302283	1.16e-42	HMGCR	TRUE	reported	HMGCR	0.102	187.425
rs149714707	5	74793887	T	C	815132	0.0247	-0.041072	0.00581718	1.66e-12	HMGCR	TRUE	reported	HMGCR	0.0247	49.8502
rs114795199	5	74797907	A	C	833094	0.0158	-0.0537683	0.0074372	4.84e-13	HMGCR	TRUE	reported	HMGCR	0.0158	52.2677
rs72768364	5	74819598	C	T	826934	0.0135	-0.0558683	0.00815738	7.45e-12	HMGCR	TRUE	reported	HMGCR	0.0135	46.9061
rs149397995	5	74858060	T	G	839725	0.0124	0.0743446	0.00798543	1.28e-20	HMGCR	TRUE	reported	HMGCR	0.0124	86.6767
rs79800183	2	20978615	T	C	842313	0.02	-0.0877499	0.00603191	6.05e-48	APOB	TRUE	reported	APOB	0.02	211.633
rs55865386	2	20984945	C	T	839850	0.0354	0.0502605	0.00459395	7.37e-28	APOB	TRUE	reported	APOB	0.0354	119.696
rs77321430	2	21015266	A	G	837713	0.12	0.0443293	0.00262613	6.31e-64	APOB	TRUE	reported	APOB	0.12	284.937
rs77370158	2	21023265	A	G	842529	0.073	0.0338807	0.00327862	4.95e-25	APOB	TRUE	reported	APOB	0.073	106.788
rs6709100	2	21047295	C	T	808180	0.487	0.00971087	0.0017504	2.89e-08	APOB	TRUE	reported	APOB	0.487	30.7781
rs12476001	2	21048673	C	G	842596	0.0325	0.0397459	0.00474795	5.7e-17	APOB	TRUE	reported	APOB	0.0325	70.0765
rs16988102	2	21056162	C	G	842619	0.151	0.0185126	0.00232635	1.75e-15	APOB	TRUE	reported	APOB	0.151	63.3264
rs72784396	2	21076721	C	T	839970	0.0414	0.0362326	0.00426854	2.1e-17	APOB	TRUE	reported	APOB	0.0414	72.051
rs75980706	2	21076799	G	T	821673	0.0195	-0.0344113	0.00620274	2.89e-08	APOB	TRUE	reported	APOB	0.0195	30.7776
rs115692156	2	21077208	A	G	821396	0.0105	-0.0754246	0.0085091	7.72e-19	APOB	TRUE	reported	APOB	0.0105	78.5704
rs78598621	2	21078815	A	G	838660	0.0295	0.028608	0.00518209	3.38e-08	APOB	TRUE	reported	APOB	0.0295	30.4765
rs11676088	2	21084372	G	A	832825	0.458	0.0127947	0.00168034	2.65e-14	APOB	TRUE	reported	APOB	0.458	57.9784
rs62123892	2	21084445	G	T	842526	0.0747	-0.0711143	0.00317654	5.23e-111	APOB	TRUE	reported	APOB	0.0747	501.193
rs112140218	2	21084965	G	A	836647	0.0191	-0.0799711	0.00623691	1.23e-37	APOB	TRUE	reported	APOB	0.0191	164.41
rs11096688	2	21085410	C	T	830168	0.106	-0.0489376	0.00271962	2.16e-72	APOB	TRUE	reported	APOB	0.106	323.794
rs138026891	2	21086334	C	T	838074	0.0122	-0.052913	0.00783441	1.44e-11	APOB	TRUE	reported	APOB	0.0122	45.6155
rs10171963	2	21090346	A	G	842403	0.233	-0.0184737	0.00198528	1.34e-20	APOB	TRUE	reported	APOB	0.233	86.5893
rs6727051	2	21097049	C	A	840071	0.106	-0.0272716	0.00262565	2.85e-25	APOB	TRUE	reported	APOB	0.106	107.882
rs6729410	2	21099871	A	G	840048	0.348	-0.0301401	0.00174595	8.96e-67	APOB	TRUE	reported	APOB	0.348	298.007
rs76233241	2	21101116	C	A	842586	0.0758	0.0278295	0.00313783	7.38e-19	APOB	TRUE	reported	APOB	0.0758	78.6596
rs11673889	2	21104631	G	C	796295	0.268	-0.0475571	0.00194601	6.71e-132	APOB	TRUE	reported	APOB	0.268	597.229
rs11676360	2	21111324	G	A	842592	0.0271	-0.0572264	0.00508632	2.29e-29	APOB	TRUE	reported	APOB	0.0271	126.586
rs61636751	2	21115886	G	A	842498	0.0343	0.0315597	0.00453861	3.56e-12	APOB	TRUE	reported	APOB	0.0343	48.3526
rs34006806	2	21116850	G	A	842392	0.145	-0.020996	0.00235843	5.46e-19	APOB	TRUE	reported	APOB	0.145	79.2551
rs113039407	2	21121012	A	C	838579	0.0215	0.0794966	0.00586657	7.84e-42	APOB	TRUE	reported	APOB	0.0215	183.624
rs75941937	2	21122046	C	T	842593	0.048	-0.0549651	0.00386697	7.5e-46	APOB	TRUE	reported	APOB	0.048	202.038
rs147592363	2	21122668	A	G	807218	0.0101	0.0467533	0.00850556	3.87e-08	APOB	TRUE	reported	APOB	0.0101	30.2147
rs137978266	2	21135220	A	G	836678	0.0139	0.0848022	0.00702967	1.65e-33	APOB	TRUE	reported	APOB	0.0139	145.527
rs13414987	2	21141832	C	A	842615	0.234	0.0328725	0.00193682	1.31e-64	APOB	TRUE	reported	APOB	0.234	288.063
rs139919599	2	21149424	A	G	842612	0.11	0.0666481	0.00259408	1.42e-145	APOB	TRUE	reported	APOB	0.11	660.099
rs4075673	2	21150787	C	T	842323	0.442	0.058933	0.00165753	1e-200	APOB	TRUE	reported	APOB	0.442	1264.14
rs144470864	2	21183334	A	C	842540	0.0533	0.0224582	0.00374664	2.04e-09	APOB	TRUE	reported	APOB	0.0533	35.9307
rs113190464	2	21189751	G	A	837870	0.011	-0.0847855	0.00778307	1.24e-27	APOB	TRUE	reported	APOB	0.011	118.67
rs938848	2	21196847	C	G	842626	0.27	0.0455173	0.00183747	1.81e-135	APOB	TRUE	reported	APOB	0.27	613.638
rs10184054	2	21203877	C	G	842597	0.235	-0.0475941	0.0019149	2.31e-136	APOB	TRUE	reported	APOB	0.235	617.752
rs4665709	2	21220955	G	A	842627	0.2	-0.0587801	0.00202705	7e-185	APOB	TRUE	reported	APOB	0.2	840.876
rs1042023	2	21229446	G	C	836815	0.0121	0.132414	0.0078864	2.88e-63	APOB	TRUE	reported	APOB	0.0121	281.91
rs533617	2	21233972	T	C	842631	0.0415	-0.119869	0.00406943	1.06e-190	APOB	TRUE	reported	APOB	0.0415	867.654
rs10199768	2	21244000	G	T	842632	0.436	0.0806941	0.00165242	1e-200	APOB	TRUE	reported	APOB	0.436	2384.75
rs12691202	2	21249716	C	T	840073	0.035	-0.105601	0.00443905	4.33e-125	APOB	TRUE	reported	APOB	0.035	565.921
rs184507838	2	21255764	C	T	835686	0.0117	-0.116783	0.00763536	8.25e-53	APOB	TRUE	reported	APOB	0.0117	233.938
rs579826	2	21261507	C	T	842632	0.0845	-0.0870521	0.00293559	3.01e-193	APOB	TRUE	reported	APOB	0.0845	879.362
rs12720796	2	21261998	A	C	841282	0.0216	0.0745105	0.0058052	1.04e-37	APOB	TRUE	reported	APOB	0.0216	164.741
rs72653053	2	21266223	T	C	836226	0.0112	-0.0989807	0.00809999	2.44e-34	APOB	TRUE	reported	APOB	0.0112	149.325
rs9282606	2	21267247	G	T	842582	0.0423	0.0626841	0.00417481	5.87e-51	APOB	TRUE	reported	APOB	0.0423	225.445
rs617314	2	21268219	C	A	839195	0.0184	-0.102737	0.00617647	3.98e-62	APOB	TRUE	reported	APOB	0.0184	276.677
rs3056574	2	21268821	T	A	579177	0.161	0.0303681	0.00313372	3.3e-22	APOB	TRUE	reported	APOB	0.161	93.9107
rs35750610	2	21281893	T	C	842504	0.103	0.015474	0.00275602	1.97e-08	APOB	TRUE	reported	APOB	0.103	31.5239
rs200362396	2	21284994	T	A	423173	0.344	0.0532609	0.00322254	2.32e-61	APOB	TRUE	reported	APOB	0.344	273.162
rs72780178	2	21288970	A	C	842210	0.0261	0.0647453	0.00518364	8.43e-36	APOB	TRUE	reported	APOB	0.0261	156.008
rs72902590	2	21289068	G	A	842567	0.0372	-0.0916696	0.00428317	1.27e-101	APOB	TRUE	reported	APOB	0.0372	458.058
rs548145	2	21291312	C	T	839949	0.174	-0.11917	0.0021455	1e-200	APOB	TRUE	reported	APOB	0.174	3085.15
rs540156	2	21295065	C	T	808716	0.128	-0.035625	0.00261688	3.33e-42	APOB	TRUE	reported	APOB	0.128	185.328
rs78158108	2	21296537	G	C	842533	0.0714	0.083741	0.00328899	5.33e-143	APOB	TRUE	reported	APOB	0.0714	648.263
rs377122620	2	21323839	T	G	517250	0.0968	0.104553	0.0041376	7e-141	APOB	TRUE	reported	APOB	0.0968	638.522
rs548774896	2	21347691	T	G	515909	0.118	0.0667208	0.00423673	7.07e-56	APOB	TRUE	reported	APOB	0.118	248.005
rs147028003	2	21347819	A	T	842193	0.0218	0.0776721	0.00577719	3.31e-41	APOB	TRUE	reported	APOB	0.0218	180.758
rs312961	2	21349199	T	C	842613	0.372	-0.0153635	0.00170002	1.61e-19	APOB	TRUE	reported	APOB	0.372	81.6718
rs72782175	2	21366682	T	C	839863	0.0155	-0.102661	0.0070179	1.85e-48	APOB	TRUE	reported	APOB	0.0155	213.992
rs11687710	2	21371068	T	C	842624	0.316	0.0814192	0.00176714	1e-200	APOB	TRUE	reported	APOB	0.316	2122.81
rs115625328	2	21377631	C	G	838448	0.0136	-0.132989	0.00728806	2.17e-74	APOB	TRUE	reported	APOB	0.0136	332.972
rs545544596	2	21382445	C	A	559902	0.0155	-0.0654225	0.00803962	4.03e-16	APOB	TRUE	reported	APOB	0.0155	66.2191
rs112623169	2	21394743	C	A	828306	0.0146	0.0778229	0.0072456	6.55e-27	APOB	TRUE	reported	APOB	0.0146	115.363
rs12477249	2	21400661	G	A	842632	0.33	0.0663265	0.00173564	1e-200	APOB	TRUE	reported	APOB	0.33	1460.34
rs114664261	2	21410015	A	T	833341	0.0118	0.0978486	0.00802965	3.7e-34	APOB	TRUE	reported	APOB	0.0118	148.496
rs111596512	2	21414873	C	T	702930	0.251	0.0160979	0.00210777	2.22e-14	APOB	TRUE	reported	APOB	0.251	58.33
rs553448422	2	21419502	T	C	671896	0.0669	-0.118351	0.00458166	3.93e-147	APOB	TRUE	reported	APOB	0.0669	667.265
rs74844948	2	21419520	T	C	614652	0.0179	-0.191058	0.00876975	3.15e-105	APOB	TRUE	reported	APOB	0.0179	474.631
rs35239705	2	21451687	G	A	842632	0.191	-0.0638552	0.00215359	3.33e-193	APOB	TRUE	reported	APOB	0.191	879.157
rs312026	2	21459587	G	C	842616	0.302	0.0384988	0.00177766	5.22e-104	APOB	TRUE	reported	APOB	0.302	469.026
rs312033	2	21470596	G	A	842562	0.32	-0.0453301	0.00175877	1.75e-146	APOB	TRUE	reported	APOB	0.32	664.286
rs79355265	2	21472753	C	T	842590	0.0342	-0.0764342	0.0043902	6.91e-68	APOB	TRUE	reported	APOB	0.0342	303.115
rs137982819	2	21487511	G	A	834354	0.0193	0.0854419	0.00646773	7.63e-40	APOB	TRUE	reported	APOB	0.0193	174.517
rs67192323	2	21488777	C	T	842368	0.0933	0.0187764	0.00282986	3.24e-11	APOB	TRUE	reported	APOB	0.0933	44.0245
rs6718442	2	21495732	G	A	842609	0.15	0.0134365	0.00230715	5.75e-09	APOB	TRUE	reported	APOB	0.15	33.9173
rs34429995	2	21501889	G	C	842443	0.183	0.0207123	0.00216962	1.34e-21	APOB	TRUE	reported	APOB	0.183	91.1359
rs13396400	2	21502727	A	G	827906	0.446	0.0308449	0.00171511	2.59e-72	APOB	TRUE	reported	APOB	0.446	323.432
rs141645791	2	21505060	C	T	838294	0.0109	-0.108853	0.00834346	6.65e-39	APOB	TRUE	reported	APOB	0.0109	170.211
rs146405800	2	21507335	G	T	839821	0.0572	-0.0350839	0.00350355	1.33e-23	APOB	TRUE	reported	APOB	0.0572	100.276
rs72789652	2	21511831	T	C	832797	0.29	0.0277182	0.0018103	6.42e-53	APOB	TRUE	reported	APOB	0.29	234.439
rs78432528	2	21512484	C	A	554717	0.0473	0.0637559	0.00560545	5.64e-30	APOB	TRUE	reported	APOB	0.0473	129.366
rs12995036	2	21513766	C	T	813627	0.122	0.0216613	0.00259126	6.31e-17	APOB	TRUE	reported	APOB	0.122	69.8791
rs13014768	2	21514796	C	G	842633	0.087	-0.0934891	0.00299656	1e-200	APOB	TRUE	reported	APOB	0.087	973.366
rs140493437	19	10951384	G	A	837714	0.179	-0.0703479	0.00215472	1e-200	LDLR	TRUE	reported	LDLR	0.179	1065.91
rs12974563	19	10958359	C	A	582053	0.0263	0.0579628	0.00682561	2.03e-17	LDLR	TRUE	reported	LDLR	0.0263	72.1134
rs145427182	19	10960996	G	A	842565	0.0236	0.0374321	0.00556419	1.73e-11	LDLR	TRUE	reported	LDLR	0.0236	45.2569
rs73009507	19	10961024	C	G	827816	0.0583	0.0224498	0.00355967	2.85e-10	LDLR	TRUE	reported	LDLR	0.0583	39.7746
rs185574863	19	11020435	A	C	523154	0.0472	-0.0611624	0.0062793	2.03e-22	LDLR	TRUE	reported	LDLR	0.0472	94.8739
rs73009557	19	11023367	G	A	842505	0.0235	-0.0729287	0.00545017	7.81e-41	LDLR	TRUE	reported	LDLR	0.0235	179.051
rs1529711	19	11023434	C	T	837713	0.155	0.0356184	0.00237199	5.75e-51	LDLR	TRUE	reported	LDLR	0.155	225.488
rs79638252	19	11051667	G	A	835837	0.0165	-0.152613	0.00702937	1.62e-104	LDLR	TRUE	reported	LDLR	0.0165	471.357
rs528725350	19	11060427	C	A	428604	0.414	-0.0273925	0.00340914	9.36e-16	LDLR	TRUE	reported	LDLR	0.414	64.5615
rs74942924	19	11063665	G	A	842402	0.0338	-0.0855028	0.0047537	2.48e-72	LDLR	TRUE	reported	LDLR	0.0338	323.517
rs141989097	19	11069069	C	T	837711	0.0874	0.0309732	0.00289809	1.17e-26	LDLR	TRUE	reported	LDLR	0.0874	114.222
rs75630274	19	11077447	C	T	842559	0.0757	-0.0258093	0.00309316	7.18e-17	LDLR	TRUE	reported	LDLR	0.0757	69.6222
rs4804557	19	11085590	C	T	838255	0.244	-0.0583166	0.00191485	1e-200	LDLR	TRUE	reported	LDLR	0.244	927.502
rs117798326	19	11087383	T	C	834827	0.0102	0.0668149	0.00840991	1.95e-15	LDLR	TRUE	reported	LDLR	0.0102	63.1196
rs148724334	19	11122019	G	C	823739	0.0159	0.0547133	0.00735901	1.05e-13	LDLR	TRUE	reported	LDLR	0.0159	55.2773
rs73013159	19	11122710	G	T	839890	0.0564	-0.126987	0.00369589	1e-200	LDLR	TRUE	reported	LDLR	0.0564	1180.54
rs117210556	19	11126197	T	C	842441	0.0627	0.0382381	0.00337987	1.13e-29	LDLR	TRUE	reported	LDLR	0.0627	127.995
rs118115977	19	11128365	C	T	832897	0.0139	0.0413618	0.00758338	4.92e-08	LDLR	TRUE	reported	LDLR	0.0139	29.7491
rs12609589	19	11133827	C	T	819303	0.158	0.0456784	0.00239192	2.68e-81	LDLR	TRUE	reported	LDLR	0.158	364.694
rs3786721	19	11146499	C	T	825292	0.454	0.046045	0.0016696	2.02e-167	LDLR	TRUE	reported	LDLR	0.454	760.572
rs73013176	19	11147526	T	C	835214	0.0119	-0.216511	0.00807201	1.77e-158	LDLR	TRUE	reported	LDLR	0.0119	719.443
rs140808844	19	11151059	A	G	839839	0.0423	-0.0383176	0.0041897	5.93e-20	LDLR	TRUE	reported	LDLR	0.0423	83.6432
rs144624209	19	11152888	G	A	839848	0.0563	-0.0711074	0.00375307	4.72e-80	LDLR	TRUE	reported	LDLR	0.0563	358.968
rs11668554	19	11157919	A	G	748617	0.265	0.0119163	0.00211371	1.72e-08	LDLR	TRUE	reported	LDLR	0.265	31.7828
rs10420325	19	11158047	T	A	701147	0.35	0.0156809	0.00225538	3.58e-12	LDLR	TRUE	reported	LDLR	0.35	48.3395
rs4804564	19	11158055	T	C	809386	0.0653	-0.0467301	0.00378689	5.52e-35	LDLR	TRUE	reported	LDLR	0.0653	152.275
rs73502604	19	11167440	C	G	834499	0.056	-0.0261378	0.00375137	3.23e-12	LDLR	TRUE	reported	LDLR	0.056	48.5465
rs36049922	19	11169305	T	C	831941	0.032	0.0433914	0.00493382	1.43e-18	LDLR	TRUE	reported	LDLR	0.032	77.3465
rs73013196	19	11174441	C	T	837715	0.0708	-0.0226002	0.00335715	1.67e-11	LDLR	TRUE	reported	LDLR	0.0708	45.3193
rs73502650	19	11183055	A	G	842591	0.0419	0.0432659	0.00409921	4.83e-26	LDLR	TRUE	reported	LDLR	0.0419	111.402
rs11085758	19	11185014	A	G	781075	0.397	-0.0567169	0.00182459	1e-200	LDLR	TRUE	reported	LDLR	0.397	966.261
rs36005514	19	11190764	G	A	826605	0.0649	0.0651322	0.00368089	4.61e-70	LDLR	TRUE	reported	LDLR	0.0649	313.102
rs112159161	19	11192603	C	T	836374	0.0135	-0.178601	0.00718349	1.88e-136	LDLR	TRUE	reported	LDLR	0.0135	618.154
rs17242353	19	11200806	C	T	836563	0.031	0.106428	0.00522041	2.19e-92	LDLR	TRUE	reported	LDLR	0.031	415.626
rs6511720	19	11202306	G	T	842634	0.11	-0.193802	0.00258469	1e-200	LDLR	TRUE	reported	LDLR	0.11	5622.11
rs17242367	19	11204627	C	T	835154	0.0672	0.0225839	0.00346873	7.48e-11	LDLR	TRUE	reported	LDLR	0.0672	42.3894
rs17248748	19	11206040	C	T	830255	0.0185	-0.0705745	0.00661745	1.49e-26	LDLR	TRUE	reported	LDLR	0.0185	113.74
rs6511721	19	11206575	A	G	778516	0.484	0.0594179	0.00174182	1e-200	LDLR	TRUE	reported	LDLR	0.484	1163.67
rs73015030	19	11207516	G	A	840012	0.0297	-0.133972	0.00492816	9.77e-163	LDLR	TRUE	reported	LDLR	0.0297	739.024
rs28493980	19	11212179	C	G	808715	0.0587	0.0539702	0.00355096	3.6e-52	LDLR	TRUE	reported	LDLR	0.0587	231.002
rs74257940	19	11214475	T	G	833824	0.0134	0.0733477	0.0070148	1.37e-25	LDLR	TRUE	reported	LDLR	0.0134	109.331
rs2569559	19	11214533	T	G	830784	0.205	-0.0900401	0.00203349	1e-200	LDLR	TRUE	reported	LDLR	0.205	1960.59
rs116886614	19	11221951	A	G	801254	0.0118	0.0670101	0.00800267	5.59e-17	LDLR	TRUE	reported	LDLR	0.0118	70.115
rs2569550	19	11228745	C	T	829764	0.419	-0.0554538	0.00167021	1e-200	LDLR	TRUE	reported	LDLR	0.419	1102.35
rs41301949	19	11231335	A	G	831463	0.0354	0.0488249	0.00501874	2.28e-22	LDLR	TRUE	reported	LDLR	0.0354	94.6441
rs147223423	19	11232261	A	T	832223	0.0104	0.0941077	0.0082875	6.97e-30	LDLR	TRUE	reported	LDLR	0.0104	128.945
rs2569543	19	11236121	G	C	829967	0.107	-0.0188617	0.00269718	2.69e-12	LDLR	TRUE	reported	LDLR	0.107	48.9037
rs17249001	19	11241428	G	A	831941	0.0632	0.0728247	0.00367728	2.75e-87	LDLR	TRUE	reported	LDLR	0.0632	392.197
rs3826810	19	11242133	G	A	842632	0.042	0.027803	0.00404922	6.59e-12	LDLR	TRUE	reported	LDLR	0.042	47.1455
rs1433099	19	11242658	C	T	838151	0.263	-0.0281617	0.00185147	3.01e-52	LDLR	TRUE	reported	LDLR	0.263	231.358
rs5742911	19	11243445	A	G	832656	0.313	-0.0568176	0.00179844	1e-200	LDLR	TRUE	reported	LDLR	0.313	998.1
rs147540853	19	11248104	G	A	842523	0.0256	-0.0821314	0.0050907	1.48e-58	LDLR	TRUE	reported	LDLR	0.0256	260.294
rs141618758	19	11257499	T	C	839928	0.0195	0.0582628	0.00617033	3.64e-21	LDLR	TRUE	reported	LDLR	0.0195	89.1592
rs2421206	19	11262477	T	G	820196	0.331	0.0462708	0.0018315	7.97e-141	LDLR	TRUE	reported	LDLR	0.331	638.264
rs140181075	19	11264618	C	T	836830	0.0356	0.0603306	0.00438273	4.11e-43	LDLR	TRUE	reported	LDLR	0.0356	189.49
rs10422673	19	11265408	G	C	835098	0.226	0.0343987	0.001961	6.92e-69	LDLR	TRUE	reported	LDLR	0.226	307.701
rs62129141	19	11268977	G	C	835154	0.0665	0.0202227	0.00350667	8.07e-09	LDLR	TRUE	reported	LDLR	0.0665	33.2574
rs189143685	19	11274168	C	T	831409	0.0112	0.056153	0.00817091	6.32e-12	LDLR	TRUE	reported	LDLR	0.0112	47.2286
rs72983207	19	11274206	A	T	830413	0.0174	-0.0408888	0.00683917	2.25e-09	LDLR	TRUE	reported	LDLR	0.0174	35.7439
rs79050709	19	11274530	C	T	831938	0.101	-0.0264729	0.00290582	8.22e-20	LDLR	TRUE	reported	LDLR	0.101	82.9976
rs4804573	19	11277232	G	A	812247	0.465	-0.0587964	0.00171612	1e-200	LDLR	TRUE	reported	LDLR	0.465	1173.83
rs62129144	19	11280699	G	A	828950	0.0165	0.0402913	0.00725225	2.77e-08	LDLR	TRUE	reported	LDLR	0.0165	30.8658
rs117339792	19	11282298	G	A	836554	0.0133	-0.0812715	0.00767475	3.33e-26	LDLR	TRUE	reported	LDLR	0.0133	112.137
rs138318448	19	11283516	G	A	825322	0.0468	-0.136851	0.0042729	1e-200	LDLR	TRUE	reported	LDLR	0.0468	1025.77
rs4804149	19	11284028	T	C	755497	0.286	0.0247048	0.00196438	2.85e-36	LDLR	TRUE	reported	LDLR	0.286	158.165
rs379309	19	11284302	T	C	804814	0.493	0.0270582	0.00170321	7.85e-57	LDLR	TRUE	reported	LDLR	0.493	252.384
rs139198665	19	11284392	C	T	829267	0.0252	0.0685172	0.00578389	2.25e-32	LDLR	TRUE	reported	LDLR	0.0252	140.333
rs34824923	19	11291592	G	A	842454	0.0509	0.0289674	0.00381943	3.34e-14	LDLR	TRUE	reported	LDLR	0.0509	57.5204
rs76288880	19	11302336	A	G	831941	0.088	0.0257267	0.00299475	8.65e-18	LDLR	TRUE	reported	LDLR	0.088	73.7984
rs7250652	19	11302606	A	G	830782	0.439	0.0250483	0.00167588	1.65e-50	LDLR	TRUE	reported	LDLR	0.439	223.394
rs150888326	19	11305092	C	T	839845	0.0357	0.027871	0.00461267	1.52e-09	LDLR	TRUE	reported	LDLR	0.0357	36.509
rs34243815	19	11324965	C	T	824440	0.0584	-0.0261962	0.00358827	2.87e-13	LDLR	TRUE	reported	LDLR	0.0584	53.2974
rs9967639	19	11334315	A	T	842611	0.0741	0.018084	0.00317828	1.27e-08	LDLR	TRUE	reported	LDLR	0.0741	32.3746
rs66466742	19	11336444	C	T	842518	0.0409	-0.0452681	0.00407111	1.01e-28	LDLR	TRUE	reported	LDLR	0.0409	123.64
rs1433091	19	11336626	G	A	813786	0.0848	0.0300061	0.00313914	1.19e-21	LDLR	TRUE	reported	LDLR	0.0848	91.3688
rs72996217	19	11358966	G	A	842400	0.128	-0.0279757	0.00247069	1.01e-29	LDLR	TRUE	reported	LDLR	0.128	128.211
rs8101588	19	11362387	C	T	833398	0.11	0.018697	0.00273994	8.86e-12	LDLR	TRUE	reported	LDLR	0.11	46.5652
rs140992104	19	11371396	T	C	798792	0.0103	0.0493523	0.0082717	2.43e-09	LDLR	TRUE	reported	LDLR	0.0103	35.598
rs142834163	19	11381898	G	A	830398	0.0135	0.0661628	0.00771654	9.98e-18	LDLR	TRUE	reported	LDLR	0.0135	73.5161
rs4614849	19	11391624	T	C	827284	0.306	-0.0182107	0.00180502	6.18e-24	LDLR	TRUE	reported	LDLR	0.306	101.786
rs148356565	19	11398422	T	C	824339	0.0553	-0.0695695	0.0041137	3.69e-64	LDLR	TRUE	reported	LDLR	0.0553	286.004
rs56121005	19	11414706	C	T	835803	0.0182	-0.0424718	0.00642814	3.92e-11	LDLR	TRUE	reported	LDLR	0.0182	43.6547
rs118081085	19	11419844	C	T	839922	0.0422	0.0249462	0.00415448	1.92e-09	LDLR	TRUE	reported	LDLR	0.0422	36.0558
rs17699238	19	11425200	T	G	842471	0.196	0.0271396	0.00205768	1.01e-39	LDLR	TRUE	reported	LDLR	0.196	173.961
rs112354933	19	11446031	G	C	836676	0.0301	-0.038179	0.00530345	6.07e-13	LDLR	TRUE	reported	LDLR	0.0301	51.8241
rs147275653	19	11463882	T	C	831727	0.0128	-0.0444988	0.00783322	1.34e-08	LDLR	TRUE	reported	LDLR	0.0128	32.2713
rs34651602	19	11485137	T	C	807805	0.0987	-0.021369	0.00286718	9.13e-14	LDLR	TRUE	reported	LDLR	0.0987	55.5467
rs61745773	19	11485392	C	T	820804	0.0118	-0.0704847	0.00810511	3.43e-18	LDLR	TRUE	reported	LDLR	0.0118	75.6261
rs55995508	16	56827946	G	A	841663	0.0321	-0.0279557	0.00473546	3.56e-09	CETP	TRUE	reported	CETP	0.0321	34.8511
rs72786781	16	56970210	T	A	835818	0.0255	-0.0339528	0.0055018	6.78e-10	CETP	TRUE	reported	CETP	0.0255	38.0839
rs9938160	16	56984590	T	C	766462	0.308	-0.0123996	0.00198546	4.23e-10	CETP	TRUE	reported	CETP	0.308	39.0026
rs9989419	16	56985139	G	A	815572	0.393	0.0167436	0.00170934	1.18e-22	CETP	TRUE	reported	CETP	0.393	95.9491
rs247617	16	56990716	C	A	841805	0.319	-0.0345992	0.00174742	2.97e-87	CETP	TRUE	reported	CETP	0.319	392.046
rs12708967	16	56993211	T	C	838280	0.186	0.0207386	0.00212558	1.73e-22	CETP	TRUE	reported	CETP	0.186	95.1928
rs36229787	16	56993897	A	C	645118	0.226	0.0144384	0.00233788	6.58e-10	CETP	TRUE	reported	CETP	0.226	38.1411
rs1864163	16	56997233	G	A	838306	0.249	0.0267528	0.00188581	1.11e-45	CETP	TRUE	reported	CETP	0.249	201.253
rs11076174	16	57003146	T	C	835009	0.0804	0.0185623	0.00302189	8.12e-10	CETP	TRUE	reported	CETP	0.0804	37.7317
rs289717	16	57009388	G	A	841806	0.34	0.0154998	0.00173014	3.29e-19	CETP	TRUE	reported	CETP	0.34	80.2583
rs736274	16	57009769	T	A	841705	0.109	-0.0168482	0.00266077	2.42e-10	CETP	TRUE	reported	CETP	0.109	40.0952
rs289718	16	57009932	T	C	834825	0.311	-0.0121197	0.00178529	1.13e-11	CETP	TRUE	reported	CETP	0.311	46.0857
rs56208677	16	57010232	C	T	834347	0.0676	-0.0240742	0.00330534	3.25e-13	CETP	TRUE	reported	CETP	0.0676	53.0483
rs117427818	16	57010486	C	T	841724	0.0471	0.0219825	0.00391634	1.99e-08	CETP	TRUE	reported	CETP	0.0471	31.506
rs1123571	1	2326009	G	A	808038	0.473	-0.0111135	0.00169327	5.26e-11	LDL-c	TRUE	reported	LDL-c	0.473	43.0774
rs75907879	1	16170903	C	T	807978	0.121	0.0200726	0.0026267	2.14e-14	LDL-c	TRUE	reported	LDL-c	0.121	58.3964
rs1136348	1	16661427	C	T	841624	0.154	-0.0133317	0.00234493	1.31e-08	LDL-c	TRUE	reported	LDL-c	0.154	32.323
rs10903129	1	25768937	G	A	842628	0.458	-0.0246873	0.00163621	1.94e-51	LDL-c	TRUE	reported	LDL-c	0.458	227.651
rs79778025	1	26449337	A	G	683721	0.176	-0.0164675	0.00243427	1.33e-11	LDL-c	TRUE	reported	LDL-c	0.176	45.7634
rs79598313	1	27284913	C	T	841706	0.0237	0.0744943	0.00527652	2.94e-45	LDL-c	TRUE	reported	LDL-c	0.0237	199.32
rs8681	1	45468606	G	A	840014	0.255	-0.0126664	0.00189063	2.09e-11	LDL-c	TRUE	reported	LDL-c	0.255	44.8842
rs115449167	1	55780468	A	C	838918	0.0239	0.0495758	0.00564248	1.55e-18	LDL-c	TRUE	reported	LDL-c	0.0239	77.1968
rs598253	1	62911341	T	C	835458	0.33	-0.0386729	0.00179097	2.08e-103	LDL-c	TRUE	reported	LDL-c	0.33	466.269
rs7515577	1	93009438	A	C	842629	0.207	-0.0251741	0.0020404	5.67e-35	LDL-c	TRUE	reported	LDL-c	0.207	152.222
rs4970829	1	109757295	G	A	842567	0.0716	-0.11002	0.00317818	1e-200	LDL-c	TRUE	reported	LDL-c	0.0716	1198.36
rs6670347	1	109815368	T	C	842553	0.0397	-0.114964	0.00418379	3.18e-166	LDL-c	TRUE	reported	LDL-c	0.0397	755.064
rs17036094	1	109834940	A	C	839065	0.0114	-0.12078	0.00759848	6.83e-57	LDL-c	TRUE	reported	LDL-c	0.0114	252.66
rs10858093	1	109949756	C	T	830998	0.0234	0.0500545	0.0061159	2.74e-16	LDL-c	TRUE	reported	LDL-c	0.0234	66.9831
rs41279736	1	110043057	A	G	820970	0.0287	0.0317272	0.00559031	1.38e-08	LDL-c	TRUE	reported	LDL-c	0.0287	32.2101
rs115458560	1	110061974	T	C	835480	0.0141	-0.0465888	0.00742392	3.49e-10	LDL-c	TRUE	reported	LDL-c	0.0141	39.3819
rs116276872	1	110068291	C	T	834362	0.0188	-0.0547903	0.00646155	2.26e-17	LDL-c	TRUE	reported	LDL-c	0.0188	71.9008
rs267733	1	150958836	A	G	841666	0.153	-0.0193103	0.00225432	1.07e-17	LDL-c	TRUE	reported	LDL-c	0.153	73.3748
rs4390169	1	155106054	G	A	841825	0.487	0.0125567	0.00163311	1.48e-14	LDL-c	TRUE	reported	LDL-c	0.487	59.1181
rs6682862	1	177938437	G	A	842631	0.162	-0.0144936	0.00223146	8.3e-11	LDL-c	TRUE	reported	LDL-c	0.162	42.1866
rs1689801	1	182165484	G	A	841811	0.322	0.0147935	0.00174819	2.62e-17	LDL-c	TRUE	reported	LDL-c	0.322	71.6085
rs2296288	1	183072590	C	T	841797	0.442	-0.0111913	0.00166042	1.58e-11	LDL-c	TRUE	reported	LDL-c	0.442	45.4282
rs2642438	1	220970028	G	A	829403	0.293	-0.0254484	0.00180491	3.82e-45	LDL-c	TRUE	reported	LDL-c	0.293	198.797
rs6426060	1	224384711	T	A	839200	0.119	-0.0138604	0.00254218	4.98e-08	LDL-c	TRUE	reported	LDL-c	0.119	29.7262
rs7544869	1	234734290	T	A	829345	0.458	-0.00998831	0.00166964	2.2e-09	LDL-c	TRUE	reported	LDL-c	0.458	35.7881
rs553427	1	234852760	T	C	839210	0.469	-0.0382805	0.00166868	1.83e-116	LDL-c	TRUE	reported	LDL-c	0.469	526.271
rs10910522	1	235011725	G	A	809327	0.433	-0.0110832	0.00168345	4.59e-11	LDL-c	TRUE	reported	LDL-c	0.433	43.3441
rs3738622	1	235110859	G	T	798096	0.203	-0.0164304	0.00209008	3.81e-15	LDL-c	TRUE	reported	LDL-c	0.203	61.7974
rs3820897	2	3642361	C	T	826221	0.198	0.0160617	0.00206453	7.26e-15	LDL-c	TRUE	reported	LDL-c	0.198	60.5258
rs113206087	2	21048037	G	T	839846	0.0302	-0.0713143	0.00493426	2.4e-47	LDL-c	TRUE	reported	LDL-c	0.0302	208.886
rs34449399	2	21065565	T	C	839984	0.0382	-0.0635817	0.0041855	4.06e-52	LDL-c	TRUE	reported	LDL-c	0.0382	230.765
rs150856817	2	21239866	T	A	683671	0.0687	-0.0753941	0.00376829	4.74e-89	LDL-c	TRUE	reported	LDL-c	0.0687	400.3
rs17399144	2	21305685	A	G	842627	0.316	0.0836973	0.00177064	1e-200	LDL-c	TRUE	reported	LDL-c	0.316	2234.41
rs745763	2	43455654	T	C	842316	0.168	0.0181903	0.00235623	1.16e-14	LDL-c	TRUE	reported	LDL-c	0.168	59.5997
rs56266464	2	44054991	G	A	842620	0.0617	-0.109414	0.00342642	1e-200	LDL-c	TRUE	reported	LDL-c	0.0617	1019.68
rs360804	2	62939397	G	A	841788	0.316	-0.0220517	0.00177875	2.7e-35	LDL-c	TRUE	reported	LDL-c	0.316	153.693
rs10193634	2	64933985	A	C	829304	0.391	-0.012354	0.00171688	6.22e-13	LDL-c	TRUE	reported	LDL-c	0.391	51.7768
rs2970902	2	88429183	G	C	842607	0.344	0.011941	0.00173745	6.3e-12	LDL-c	TRUE	reported	LDL-c	0.344	47.2342
rs2465956	2	109065004	T	C	842627	0.195	0.0193021	0.00208998	2.57e-20	LDL-c	TRUE	reported	LDL-c	0.195	85.2953
rs150474434	2	118845121	G	A	842548	0.0919	-0.042255	0.00284724	7.99e-50	LDL-c	TRUE	reported	LDL-c	0.0919	220.246
rs17050272	2	121306440	G	A	797825	0.426	-0.0199814	0.00172622	5.5e-31	LDL-c	TRUE	reported	LDL-c	0.426	133.986
rs1375131	2	135954797	T	C	698625	0.341	0.020758	0.00211485	9.67e-23	LDL-c	TRUE	reported	LDL-c	0.341	96.3412
rs10184376	2	158442005	C	T	842624	0.0737	-0.0271297	0.00310033	2.12e-18	LDL-c	TRUE	reported	LDL-c	0.0737	76.5727
rs10184673	2	169827796	A	G	842537	0.409	0.0195289	0.00168475	4.55e-31	LDL-c	TRUE	reported	LDL-c	0.409	134.365
rs189527671	2	202945407	G	A	679271	0.0228	0.0389224	0.00650123	2.14e-09	LDL-c	TRUE	reported	LDL-c	0.0228	35.8433
rs10932008	2	204048840	A	G	800744	0.184	-0.0245058	0.00220784	1.26e-28	LDL-c	TRUE	reported	LDL-c	0.184	123.198
rs1250259	2	216300482	A	T	841821	0.264	-0.0174669	0.00188932	2.35e-20	LDL-c	TRUE	reported	LDL-c	0.264	85.4714
rs887829	2	234668570	C	T	841265	0.328	-0.0157665	0.00173646	1.09e-19	LDL-c	TRUE	reported	LDL-c	0.328	82.4406
rs1177809	3	12466490	A	G	832755	0.344	-0.0235628	0.00173211	3.82e-42	LDL-c	TRUE	reported	LDL-c	0.344	185.056
rs6792725	3	24520283	G	A	823767	0.325	0.0159966	0.0018504	5.38e-18	LDL-c	TRUE	reported	LDL-c	0.325	74.735
rs9837622	3	32514647	T	A	842623	0.0725	-0.0350233	0.00321484	1.23e-27	LDL-c	TRUE	reported	LDL-c	0.0725	118.685
rs71311871	3	58420613	A	G	842628	0.081	-0.0363035	0.00297194	2.57e-34	LDL-c	TRUE	reported	LDL-c	0.081	149.217
rs55921103	3	69810294	T	G	830158	0.364	-0.0110923	0.00175084	2.37e-10	LDL-c	TRUE	reported	LDL-c	0.364	40.1375
rs10936349	3	100453859	C	T	830209	0.341	0.0111891	0.00179982	5.07e-10	LDL-c	TRUE	reported	LDL-c	0.341	38.6485
rs3732359	3	119536429	A	G	840017	0.236	0.0139251	0.00192224	4.35e-13	LDL-c	TRUE	reported	LDL-c	0.236	52.4785
rs12054451	3	122064369	T	G	842630	0.26	0.0150594	0.00186614	7.04e-16	LDL-c	TRUE	reported	LDL-c	0.26	65.1219
rs9824581	3	125066925	A	G	842619	0.267	-0.0110015	0.00184694	2.58e-09	LDL-c	TRUE	reported	LDL-c	0.267	35.4812
rs78946096	3	132188163	A	G	831939	0.0471	-0.0412973	0.00387575	1.65e-26	LDL-c	TRUE	reported	LDL-c	0.0471	113.536
rs6794351	3	136292279	T	C	832818	0.24	-0.0123288	0.00203869	1.47e-09	LDL-c	TRUE	reported	LDL-c	0.24	36.5712
rs9653945	3	142660706	G	A	842620	0.344	-0.0113538	0.00171532	3.61e-11	LDL-c	TRUE	reported	LDL-c	0.344	43.8119
rs1584688	3	160267858	T	C	830171	0.449	0.0129744	0.0017073	2.98e-14	LDL-c	TRUE	reported	LDL-c	0.449	57.7504
rs56118251	3	171534525	A	G	842614	0.155	0.0154151	0.00223279	5.06e-12	LDL-c	TRUE	reported	LDL-c	0.155	47.6647
rs16861497	3	186731327	G	T	830012	0.395	-0.0098579	0.00167948	4.37e-09	LDL-c	TRUE	reported	LDL-c	0.395	34.4524
rs13108218	4	3443931	G	A	824484	0.387	0.0164271	0.00174087	3.87e-21	LDL-c	TRUE	reported	LDL-c	0.387	89.0408
rs4234798	4	7219933	G	T	836904	0.393	-0.0099461	0.00167231	2.72e-09	LDL-c	TRUE	reported	LDL-c	0.393	35.373
rs112575086	4	54429890	C	T	842629	0.121	-0.0154593	0.00250629	6.91e-10	LDL-c	TRUE	reported	LDL-c	0.121	38.0467
rs34707604	4	69491456	T	C	741286	0.242	0.0300612	0.00232653	3.42e-38	LDL-c	TRUE	reported	LDL-c	0.242	166.953
rs13112099	4	69537733	T	G	749697	0.471	0.0113568	0.00185108	8.5e-10	LDL-c	TRUE	reported	LDL-c	0.471	37.641
rs72647039	4	74321365	C	T	842522	0.0201	0.0365365	0.0060332	1.4e-09	LDL-c	TRUE	reported	LDL-c	0.0201	36.674
rs342467	4	88052219	C	T	842570	0.401	-0.00963374	0.00167446	8.75e-09	LDL-c	TRUE	reported	LDL-c	0.401	33.1009
rs17586023	4	100272950	A	G	842631	0.113	0.015989	0.00261841	1.02e-09	LDL-c	TRUE	reported	LDL-c	0.113	37.2878
rs28497720	4	100487370	C	T	842631	0.25	-0.0181272	0.00188483	6.75e-22	LDL-c	TRUE	reported	LDL-c	0.25	92.4947
rs17617028	4	106064683	G	A	842621	0.223	0.0145829	0.00195446	8.56e-14	LDL-c	TRUE	reported	LDL-c	0.223	55.6717
rs138204164	4	120123417	C	G	841818	0.135	-0.0137907	0.0024196	1.2e-08	LDL-c	TRUE	reported	LDL-c	0.135	32.4852
rs2085723	4	151206057	T	G	842617	0.342	-0.0105437	0.00172512	9.85e-10	LDL-c	TRUE	reported	LDL-c	0.342	37.3549
rs72729610	4	154190965	A	G	842624	0.167	-0.0127422	0.00219052	5.99e-09	LDL-c	TRUE	reported	LDL-c	0.167	33.8372
rs793900	4	185253019	C	T	839708	0.408	0.0107502	0.00166363	1.03e-10	LDL-c	TRUE	reported	LDL-c	0.408	41.7561
rs77704739	5	52080909	T	C	842617	0.0361	-0.0488493	0.00440125	1.27e-28	LDL-c	TRUE	reported	LDL-c	0.0361	123.187
rs35993287	5	71902036	C	T	842613	0.213	-0.0159186	0.00203078	4.55e-15	LDL-c	TRUE	reported	LDL-c	0.213	61.4446
rs77838597	5	74386952	A	G	839954	0.0345	-0.0312251	0.00474606	4.73e-11	LDL-c	TRUE	reported	LDL-c	0.0345	43.2854
rs34341	5	74934009	T	A	829619	0.427	0.0586024	0.00168368	1e-200	LDL-c	TRUE	reported	LDL-c	0.427	1211.47
rs13189347	5	122828560	A	C	841710	0.448	-0.016538	0.00165943	2.15e-23	LDL-c	TRUE	reported	LDL-c	0.448	99.3226
rs6894249	5	131797547	A	G	839110	0.389	0.0157198	0.00168467	1.05e-20	LDL-c	TRUE	reported	LDL-c	0.389	87.0692
rs13161656	5	141916867	T	C	841815	0.108	0.0224598	0.00265533	2.71e-17	LDL-c	TRUE	reported	LDL-c	0.108	71.5443
rs543486395	5	156375335	C	A	674753	0.0236	-0.0421589	0.00757325	2.59e-08	LDL-c	TRUE	reported	LDL-c	0.0236	30.9895
rs12657266	5	156396003	T	C	839179	0.365	-0.0325582	0.00169486	3.05e-82	LDL-c	TRUE	reported	LDL-c	0.365	369.023
rs13357800	5	156422653	T	C	831903	0.426	-0.00913704	0.00166485	4.06e-08	LDL-c	TRUE	reported	LDL-c	0.426	30.1204
rs241056	5	176528106	G	A	829084	0.256	-0.0112623	0.00193135	5.5e-09	LDL-c	TRUE	reported	LDL-c	0.256	34.0042
rs113371168	6	11837368	G	A	841821	0.0678	-0.018493	0.0032589	1.39e-08	LDL-c	TRUE	reported	LDL-c	0.0678	32.2012
rs7746081	6	16126934	G	A	841787	0.33	-0.0310815	0.00173739	1.42e-71	LDL-c	TRUE	reported	LDL-c	0.33	320.044
rs80215559	6	25918225	T	C	841527	0.0615	-0.0576484	0.0034333	2.84e-63	LDL-c	TRUE	reported	LDL-c	0.0615	281.936
rs71536537	6	32523877	T	C	362589	0.473	-0.0261349	0.00370979	1.86e-12	LDL-c	TRUE	reported	LDL-c	0.473	49.6299
rs6689	6	32627700	A	G	822712	0.21	0.0413857	0.00229933	1.98e-72	LDL-c	TRUE	reported	LDL-c	0.21	323.965
rs62399909	6	34339793	C	A	841821	0.0868	0.0164644	0.00291773	1.67e-08	LDL-c	TRUE	reported	LDL-c	0.0868	31.8421
rs11754773	6	34577257	A	G	841788	0.0977	-0.0273568	0.00275938	3.61e-23	LDL-c	TRUE	reported	LDL-c	0.0977	98.2896
rs6940814	6	42924932	G	A	842622	0.416	0.0136555	0.00165691	1.7e-16	LDL-c	TRUE	reported	LDL-c	0.416	67.9231
rs17665178	6	52435243	C	G	827906	0.304	-0.0182802	0.00184964	4.93e-23	LDL-c	TRUE	reported	LDL-c	0.304	97.6759
rs6458949	6	53508265	G	T	842632	0.259	0.0132399	0.00186619	1.3e-12	LDL-c	TRUE	reported	LDL-c	0.259	50.3336
rs9496567	6	100602753	G	A	842614	0.233	-0.018775	0.00194996	6.07e-22	LDL-c	TRUE	reported	LDL-c	0.233	92.7061
rs240762	6	100985574	T	C	828573	0.406	0.0130764	0.00170102	1.5e-14	LDL-c	TRUE	reported	LDL-c	0.406	59.0959
rs4946713	6	106374015	C	A	840017	0.443	-0.0106838	0.00165329	1.03e-10	LDL-c	TRUE	reported	LDL-c	0.443	41.7593
rs1556857	6	116325559	T	C	842624	0.399	-0.0154386	0.00166483	1.8e-20	LDL-c	TRUE	reported	LDL-c	0.399	85.9956
rs72971192	6	127088318	T	C	813539	0.237	-0.0127828	0.00200158	1.7e-10	LDL-c	TRUE	reported	LDL-c	0.237	40.7855
rs7758845	6	135428537	A	C	842627	0.279	-0.0246142	0.00181941	1.06e-41	LDL-c	TRUE	reported	LDL-c	0.279	183.025
rs75393372	6	139187883	T	C	842581	0.0776	0.0196906	0.00307061	1.43e-10	LDL-c	TRUE	reported	LDL-c	0.0776	41.1215
rs112170089	6	160502019	G	A	705308	0.0164	0.0550129	0.00760999	4.86e-13	LDL-c	TRUE	reported	LDL-c	0.0164	52.259
rs12208357	6	160543148	C	T	842626	0.0694	0.0593462	0.00316784	2.62e-78	LDL-c	TRUE	reported	LDL-c	0.0694	350.961
rs146534110	6	160578069	G	T	840465	0.0108	0.0745757	0.00815089	5.73e-20	LDL-c	TRUE	reported	LDL-c	0.0108	83.7114
rs117733303	6	160922870	A	G	841753	0.0171	0.141976	0.00634571	7.13e-111	LDL-c	TRUE	reported	LDL-c	0.0171	500.575
rs10455872	6	161010118	A	G	840073	0.0642	0.111752	0.00333629	1e-200	LDL-c	TRUE	reported	LDL-c	0.0642	1121.97
rs12055389	6	161091952	C	T	842485	0.0592	-0.0284206	0.00349987	4.64e-16	LDL-c	TRUE	reported	LDL-c	0.0592	65.9421
rs10263252	7	1049949	G	A	835854	0.208	-0.0214609	0.00203385	4.98e-26	LDL-c	TRUE	reported	LDL-c	0.208	111.342
rs34927723	7	21422925	C	T	841812	0.157	-0.0135139	0.00228019	3.09e-09	LDL-c	TRUE	reported	LDL-c	0.157	35.1252
rs55696093	7	21605973	A	G	841792	0.206	0.0384037	0.00202693	4.7e-80	LDL-c	TRUE	reported	LDL-c	0.206	358.979
rs896311	7	25934357	A	G	831975	0.303	-0.0182306	0.00180451	5.37e-24	LDL-c	TRUE	reported	LDL-c	0.303	102.067
rs56001710	7	25983400	T	A	576522	0.426	-0.0184814	0.00221578	7.38e-17	LDL-c	TRUE	reported	LDL-c	0.426	69.5691
rs12533280	7	36171953	C	T	841822	0.2	0.015997	0.00206326	8.96e-15	LDL-c	TRUE	reported	LDL-c	0.2	60.1131
rs113548930	7	44847350	T	A	809531	0.0374	0.0267463	0.00451139	3.05e-09	LDL-c	TRUE	reported	LDL-c	0.0374	35.1485
rs42122	7	72841823	G	A	842527	0.161	0.0148516	0.00228058	7.41e-11	LDL-c	TRUE	reported	LDL-c	0.161	42.4088
rs2302434	7	75630183	C	T	842586	0.177	0.0121599	0.00216649	1.99e-08	LDL-c	TRUE	reported	LDL-c	0.177	31.5026
rs56223611	7	87083157	C	A	839109	0.142	-0.0144801	0.00234893	7.07e-10	LDL-c	TRUE	reported	LDL-c	0.142	38.0017
rs6967728	7	97915637	G	A	830178	0.182	-0.0160004	0.00219311	2.97e-13	LDL-c	TRUE	reported	LDL-c	0.182	53.2281
rs564449	7	100321138	G	T	830201	0.114	0.0270834	0.00258442	1.07e-25	LDL-c	TRUE	reported	LDL-c	0.114	109.82
rs10229853	7	155022821	A	G	842633	0.0873	0.0176328	0.00298145	3.34e-09	LDL-c	TRUE	reported	LDL-c	0.0873	34.9774
rs11761517	7	158532706	C	T	805665	0.458	-0.0104122	0.00171188	1.18e-09	LDL-c	TRUE	reported	LDL-c	0.458	36.9946
rs2911971	8	6607634	G	C	830142	0.374	-0.0115058	0.00171702	2.07e-11	LDL-c	TRUE	reported	LDL-c	0.374	44.9038
rs9987289	8	9183358	G	A	842630	0.0916	-0.0574862	0.00281645	1.34e-92	LDL-c	TRUE	reported	LDL-c	0.0916	416.604
rs6601302	8	9239458	G	T	834526	0.248	0.015456	0.00193505	1.38e-15	LDL-c	TRUE	reported	LDL-c	0.248	63.7984
rs900776	8	21918089	A	C	836906	0.167	-0.019488	0.00223711	3.01e-18	LDL-c	TRUE	reported	LDL-c	0.167	75.8857
rs17526980	8	28950309	C	T	841736	0.0298	0.0295658	0.00473706	4.34e-10	LDL-c	TRUE	reported	LDL-c	0.0298	38.9548
rs28615248	8	55451193	T	C	841773	0.195	0.0245532	0.00207701	3.03e-32	LDL-c	TRUE	reported	LDL-c	0.195	139.746
rs9297994	8	59392324	A	G	841712	0.339	0.0315848	0.00172651	9.24e-75	LDL-c	TRUE	reported	LDL-c	0.339	334.671
rs62509311	8	74907295	A	T	842590	0.277	-0.0151074	0.00185334	3.6e-16	LDL-c	TRUE	reported	LDL-c	0.277	66.4461
rs368280	8	81379656	C	A	842633	0.253	0.0110916	0.00189077	4.46e-09	LDL-c	TRUE	reported	LDL-c	0.253	34.4121
rs2737252	8	116663898	G	A	842630	0.276	-0.0220378	0.00182553	1.48e-33	LDL-c	TRUE	reported	LDL-c	0.276	145.733
rs2954017	8	126476873	C	T	832014	0.472	0.050553	0.00165555	1e-200	LDL-c	TRUE	reported	LDL-c	0.472	932.415
rs11787335	8	145044104	C	T	833060	0.353	0.0238304	0.00173881	9.48e-43	LDL-c	TRUE	reported	LDL-c	0.353	187.827
rs3780181	9	2640759	A	G	842546	0.0708	-0.0347918	0.00324511	8.09e-27	LDL-c	TRUE	reported	LDL-c	0.0708	114.946
rs28498684	9	16900695	G	A	830210	0.41	0.0125232	0.00167091	6.64e-14	LDL-c	TRUE	reported	LDL-c	0.41	56.1726
rs12551960	9	19267440	C	T	842612	0.0794	0.0333328	0.00314515	3.04e-26	LDL-c	TRUE	reported	LDL-c	0.0794	112.321
rs615552	9	22026077	T	C	827960	0.438	0.0108661	0.00166915	7.52e-11	LDL-c	TRUE	reported	LDL-c	0.438	42.3796
rs10814052	9	33853571	C	A	841816	0.162	0.0121709	0.00223167	4.93e-08	LDL-c	TRUE	reported	LDL-c	0.162	29.743
rs7864568	9	78212428	G	A	804264	0.321	-0.0155363	0.00186321	7.53e-17	LDL-c	TRUE	reported	LDL-c	0.321	69.5299
rs7046887	9	78736048	C	T	842599	0.464	0.013191	0.00164661	1.14e-15	LDL-c	TRUE	reported	LDL-c	0.464	64.1762
rs9410207	9	91404799	T	C	838287	0.066	-0.0209895	0.00333889	3.25e-10	LDL-c	TRUE	reported	LDL-c	0.066	39.5185
rs1571536	9	92215638	C	T	841736	0.485	0.00900151	0.0016427	4.26e-08	LDL-c	TRUE	reported	LDL-c	0.485	30.0272
rs2297400	9	107599481	T	C	842012	0.125	0.0156217	0.00252459	6.1e-10	LDL-c	TRUE	reported	LDL-c	0.125	38.2891
rs2740488	9	107661742	A	C	842019	0.26	-0.0212446	0.0018702	6.65e-30	LDL-c	TRUE	reported	LDL-c	0.26	129.039
rs10818580	9	124415022	G	A	837412	0.263	0.011009	0.00189063	5.78e-09	LDL-c	TRUE	reported	LDL-c	0.263	33.9065
rs6478851	9	131561110	G	A	839169	0.234	-0.0149052	0.00193977	1.54e-14	LDL-c	TRUE	reported	LDL-c	0.234	59.0439
rs635634	9	136155000	C	T	841818	0.189	0.0729661	0.002057	1e-200	LDL-c	TRUE	reported	LDL-c	0.189	1258.27
rs76643124	9	136356448	G	A	834957	0.0286	-0.029786	0.00496212	1.94e-09	LDL-c	TRUE	reported	LDL-c	0.0286	36.0321
rs11999532	9	139371405	G	C	836905	0.267	-0.014828	0.0018434	8.71e-16	LDL-c	TRUE	reported	LDL-c	0.267	64.7032
rs7903259	10	17259642	C	G	812533	0.417	0.0174229	0.00168568	4.85e-25	LDL-c	TRUE	reported	LDL-c	0.417	106.829
rs1031101	10	54533360	A	G	842633	0.142	0.0130442	0.00232974	2.16e-08	LDL-c	TRUE	reported	LDL-c	0.142	31.3487
rs10761750	10	65128619	G	A	842629	0.488	0.0148955	0.00164715	1.52e-19	LDL-c	TRUE	reported	LDL-c	0.488	81.7794
rs11000443	10	74665640	C	A	842633	0.0433	-0.0230389	0.00399798	8.28e-09	LDL-c	TRUE	reported	LDL-c	0.0433	33.208
rs1870140	10	82246749	G	A	837338	0.159	-0.0127029	0.00226784	2.13e-08	LDL-c	TRUE	reported	LDL-c	0.159	31.3748
rs2068888	10	94839642	G	A	831567	0.452	-0.0153684	0.00164813	1.11e-20	LDL-c	TRUE	reported	LDL-c	0.452	86.951
rs61886346	10	96101364	C	T	841786	0.059	-0.0220284	0.00349603	2.96e-10	LDL-c	TRUE	reported	LDL-c	0.059	39.7023
rs603424	10	102075479	G	A	834113	0.169	0.0142356	0.00223825	2.02e-10	LDL-c	TRUE	reported	LDL-c	0.169	40.4515
rs78531123	10	104082953	G	A	812820	0.0576	0.0196715	0.00353052	2.52e-08	LDL-c	TRUE	reported	LDL-c	0.0576	31.0454
rs2792751	10	113940329	C	T	841824	0.285	0.0232414	0.00179441	2.29e-38	LDL-c	TRUE	reported	LDL-c	0.285	167.757
rs60847460	10	113983758	C	T	841691	0.138	-0.0181483	0.00234927	1.12e-14	LDL-c	TRUE	reported	LDL-c	0.138	59.6769
rs4751995	10	118397884	G	A	839148	0.47	-0.0159387	0.00163776	2.2e-22	LDL-c	TRUE	reported	LDL-c	0.47	94.7121
rs9423289	10	124704695	T	C	837481	0.423	-0.0219931	0.00166027	4.71e-40	LDL-c	TRUE	reported	LDL-c	0.423	175.475
rs12271225	11	5690544	A	T	841819	0.133	0.0159691	0.0023982	2.76e-11	LDL-c	TRUE	reported	LDL-c	0.133	44.3394
rs11601507	11	5701074	C	A	841664	0.07	0.0404129	0.00317615	4.36e-37	LDL-c	TRUE	reported	LDL-c	0.07	161.897
rs10832956	11	18645668	C	T	839210	0.279	-0.0211529	0.00182597	4.94e-31	LDL-c	TRUE	reported	LDL-c	0.279	134.2
rs61882680	11	46370636	C	T	842616	0.0295	-0.0293744	0.00492768	2.51e-09	LDL-c	TRUE	reported	LDL-c	0.0295	35.5347
rs174546	11	61569830	C	T	841824	0.347	-0.0436672	0.00171649	9.15e-143	LDL-c	TRUE	reported	LDL-c	0.347	647.185
rs77631946	11	63688374	C	A	831130	0.0895	-0.0174779	0.00293504	2.6e-09	LDL-c	TRUE	reported	LDL-c	0.0895	35.461
rs642803	11	65560620	C	T	834291	0.452	0.0122573	0.00166167	1.63e-13	LDL-c	TRUE	reported	LDL-c	0.452	54.4127
rs77860716	11	95456770	A	G	839905	0.0484	0.0225834	0.00405209	2.5e-08	LDL-c	TRUE	reported	LDL-c	0.0484	31.0614
rs2072560	11	116661826	C	T	839194	0.0647	0.0441939	0.00331081	1.21e-40	LDL-c	TRUE	reported	LDL-c	0.0647	178.179
rs45505501	11	118405305	G	A	841793	0.137	0.0184133	0.0024269	3.27e-14	LDL-c	TRUE	reported	LDL-c	0.137	57.5651
rs76970536	11	126250680	G	A	841748	0.0713	0.058869	0.0031369	1.42e-78	LDL-c	TRUE	reported	LDL-c	0.0713	352.186
rs34019521	12	618790	G	C	825347	0.252	0.0185098	0.00194149	1.52e-21	LDL-c	TRUE	reported	LDL-c	0.252	90.8936
rs147654565	12	21029965	G	A	842584	0.0323	-0.0283018	0.00466933	1.35e-09	LDL-c	TRUE	reported	LDL-c	0.0323	36.7383
rs12320328	12	25408464	A	G	842634	0.0824	-0.0257293	0.0029879	7.23e-18	LDL-c	TRUE	reported	LDL-c	0.0824	74.1522
rs11175540	12	40586295	T	A	812641	0.0647	0.0261065	0.00341478	2.09e-14	LDL-c	TRUE	reported	LDL-c	0.0647	58.4483
rs2251024	12	51103633	C	T	837139	0.339	-0.0169979	0.00174984	2.63e-22	LDL-c	TRUE	reported	LDL-c	0.339	94.3613
rs9795910	12	51795623	A	G	830075	0.376	-0.0123083	0.0017379	1.42e-12	LDL-c	TRUE	reported	LDL-c	0.376	50.1587
rs7300593	12	53790450	T	C	838316	0.172	0.0131397	0.0021672	1.34e-09	LDL-c	TRUE	reported	LDL-c	0.172	36.7598
rs61754230	12	72179446	C	T	711804	0.0136	0.0420225	0.00727012	7.46e-09	LDL-c	TRUE	reported	LDL-c	0.0136	33.4103
rs11105294	12	89858839	G	A	830192	0.339	0.0123242	0.00175727	2.33e-12	LDL-c	TRUE	reported	LDL-c	0.339	49.1859
rs4760388	12	92802078	C	T	829037	0.478	-0.00997132	0.00164957	1.5e-09	LDL-c	TRUE	reported	LDL-c	0.478	36.5396
rs7955221	12	100850750	A	C	829349	0.453	-0.011502	0.00169065	1.02e-11	LDL-c	TRUE	reported	LDL-c	0.453	46.2849
rs3184504	12	111884608	C	T	841824	0.468	-0.0252589	0.00164729	4.56e-53	LDL-c	TRUE	reported	LDL-c	0.468	235.12
rs1169288	12	121416650	A	C	841612	0.326	0.0354218	0.00175362	9.94e-91	LDL-c	TRUE	reported	LDL-c	0.326	408.009
rs2247139	12	122380274	G	A	841815	0.136	0.014154	0.00238946	3.15e-09	LDL-c	TRUE	reported	LDL-c	0.136	35.088
rs825474	12	124567132	A	G	837408	0.416	-0.0090494	0.00165384	4.46e-08	LDL-c	TRUE	reported	LDL-c	0.416	29.9401
rs11057841	12	125316743	C	T	835092	0.142	0.0205123	0.00237329	5.48e-18	LDL-c	TRUE	reported	LDL-c	0.142	74.7011
rs77502095	12	133119022	G	A	713371	0.141	0.0160538	0.0024867	1.08e-10	LDL-c	TRUE	reported	LDL-c	0.141	41.6782
rs7327867	13	32968591	A	G	835703	0.474	0.0192627	0.00165184	2.01e-31	LDL-c	TRUE	reported	LDL-c	0.474	135.987
rs207637	13	33085469	T	G	832806	0.385	0.0106714	0.00169526	3.08e-10	LDL-c	TRUE	reported	LDL-c	0.385	39.6251
rs17532301	13	41609047	G	A	842595	0.0679	-0.0181759	0.00327396	2.83e-08	LDL-c	TRUE	reported	LDL-c	0.0679	30.8209
rs9805560	13	50076079	A	G	835654	0.465	0.0109092	0.0016504	3.84e-11	LDL-c	TRUE	reported	LDL-c	0.465	43.6925
rs9524538	13	95218192	G	A	838265	0.235	0.0174327	0.00192552	1.38e-19	LDL-c	TRUE	reported	LDL-c	0.235	81.9659
rs551473284	13	111038325	C	T	543540	0.367	-0.015159	0.00209628	4.78e-13	LDL-c	TRUE	reported	LDL-c	0.367	52.2929
rs6602909	13	114551993	T	C	805198	0.332	0.0161904	0.0018	2.37e-19	LDL-c	TRUE	reported	LDL-c	0.332	80.904
rs12016920	13	114639025	T	C	829436	0.192	-0.0168089	0.00214556	4.72e-15	LDL-c	TRUE	reported	LDL-c	0.192	61.3758
rs11621792	14	24871926	C	T	826464	0.448	0.0207703	0.00168904	9.39e-35	LDL-c	TRUE	reported	LDL-c	0.448	151.219
rs11846704	14	35186694	C	T	842549	0.267	-0.0123206	0.00184495	2.42e-11	LDL-c	TRUE	reported	LDL-c	0.267	44.5959
rs11846741	14	64238580	A	G	841747	0.0742	0.0171114	0.00313544	4.83e-08	LDL-c	TRUE	reported	LDL-c	0.0742	29.7834
rs11620731	14	70817141	C	T	837502	0.147	-0.0249009	0.00232814	1.07e-26	LDL-c	TRUE	reported	LDL-c	0.147	114.396
rs13379043	14	74250126	T	C	834094	0.268	-0.016173	0.00184719	2.03e-18	LDL-c	TRUE	reported	LDL-c	0.268	76.6581
rs11159099	14	75235397	A	G	834891	0.461	-0.00950962	0.00166729	1.17e-08	LDL-c	TRUE	reported	LDL-c	0.461	32.5315
rs17776811	14	90066451	C	A	836904	0.403	0.0105738	0.00166984	2.42e-10	LDL-c	TRUE	reported	LDL-c	0.403	40.0971
rs28929474	14	94844947	C	T	840837	0.0169	0.0652865	0.00625319	1.62e-25	LDL-c	TRUE	reported	LDL-c	0.0169	109.004
rs17580	14	94847262	T	A	834345	0.034	0.053693	0.00450117	8.39e-33	LDL-c	TRUE	reported	LDL-c	0.034	142.293
rs28375625	15	49742494	C	A	830211	0.459	-0.00929419	0.00166407	2.33e-08	LDL-c	TRUE	reported	LDL-c	0.459	31.1946
rs79391862	15	53739426	A	C	833998	0.0231	-0.0646289	0.00603927	1e-26	LDL-c	TRUE	reported	LDL-c	0.0231	114.521
rs11635502	15	63771730	G	A	842632	0.306	0.0126574	0.00179194	1.62e-12	LDL-c	TRUE	reported	LDL-c	0.306	49.8933
rs11638576	15	75260387	G	A	825292	0.396	0.0145632	0.00175695	1.14e-16	LDL-c	TRUE	reported	LDL-c	0.396	68.706
rs2469204	15	77256130	T	G	838211	0.379	-0.00949999	0.00173384	4.27e-08	LDL-c	TRUE	reported	LDL-c	0.379	30.0212
rs8041391	15	89102448	C	T	836905	0.154	0.0147124	0.00237373	5.72e-10	LDL-c	TRUE	reported	LDL-c	0.154	38.4153
rs756559	15	101907189	A	G	838309	0.31	-0.0107809	0.00176191	9.42e-10	LDL-c	TRUE	reported	LDL-c	0.31	37.4406
rs12445804	16	11706100	G	A	834346	0.077	0.0290581	0.00316767	4.59e-20	LDL-c	TRUE	reported	LDL-c	0.077	84.1501
rs11075253	16	15148646	C	A	826118	0.302	0.0105616	0.00181806	6.27e-09	LDL-c	TRUE	reported	LDL-c	0.302	33.7476
rs16967478	16	15864284	G	A	841814	0.157	-0.0122303	0.0022397	4.74e-08	LDL-c	TRUE	reported	LDL-c	0.157	29.8191
rs7184567	16	31021078	C	T	829378	0.375	0.0112231	0.00171684	6.27e-11	LDL-c	TRUE	reported	LDL-c	0.375	42.7333
rs7206039	16	71645914	C	A	802570	0.371	0.0120933	0.0017572	5.9e-12	LDL-c	TRUE	reported	LDL-c	0.371	47.3639
rs12924886	16	72075593	A	T	838272	0.192	0.0542273	0.00207781	3.81e-150	LDL-c	TRUE	reported	LDL-c	0.192	681.121
rs7202323	16	72217113	T	G	842622	0.227	-0.0208667	0.00196825	2.93e-26	LDL-c	TRUE	reported	LDL-c	0.227	112.395
rs7404072	16	73096750	T	C	828487	0.289	-0.0105599	0.00183399	8.52e-09	LDL-c	TRUE	reported	LDL-c	0.289	33.1532
rs67890964	16	83979317	T	C	813322	0.385	-0.0188852	0.00176106	7.87e-27	LDL-c	TRUE	reported	LDL-c	0.385	114.999
rs576285576	16	88527501	A	G	470145	0.111	-0.0237758	0.00401989	3.33e-09	LDL-c	TRUE	reported	LDL-c	0.111	34.9818
rs55714927	17	7080316	C	T	800191	0.187	-0.0352417	0.00219692	6.56e-58	LDL-c	TRUE	reported	LDL-c	0.187	257.327
rs150688657	17	7505801	G	A	841730	0.103	0.0211834	0.00274324	1.14e-14	LDL-c	TRUE	reported	LDL-c	0.103	59.6299
rs10462024	17	8051639	A	G	824484	0.415	0.0104118	0.00173948	2.16e-09	LDL-c	TRUE	reported	LDL-c	0.415	35.8272
rs28811342	17	18125845	T	C	841811	0.2	0.0126134	0.00205471	8.32e-10	LDL-c	TRUE	reported	LDL-c	0.2	37.6845
rs9909417	17	18679442	G	A	838528	0.288	0.0103097	0.00183725	2.01e-08	LDL-c	TRUE	reported	LDL-c	0.288	31.4888
rs704	17	26694861	G	A	836905	0.478	0.0203617	0.00163975	2.1e-35	LDL-c	TRUE	reported	LDL-c	0.478	154.196
rs67777803	17	27323322	G	T	837423	0.168	-0.0146354	0.00221135	3.63e-11	LDL-c	TRUE	reported	LDL-c	0.168	43.802
rs6505220	17	29271319	A	T	781241	0.468	-0.0135371	0.00185052	2.57e-13	LDL-c	TRUE	reported	LDL-c	0.468	53.5135
rs11650379	17	29460252	A	G	824052	0.0128	-0.0474849	0.00769225	6.7e-10	LDL-c	TRUE	reported	LDL-c	0.0128	38.107
rs62075782	17	40536804	G	C	823076	0.226	-0.0121178	0.00213238	1.33e-08	LDL-c	TRUE	reported	LDL-c	0.226	32.2937
rs72836561	17	41926126	C	T	836742	0.0296	-0.0371865	0.00481977	1.21e-14	LDL-c	TRUE	reported	LDL-c	0.0296	59.5275
rs11870935	17	45732605	A	G	842619	0.491	0.0248758	0.00164627	1.38e-51	LDL-c	TRUE	reported	LDL-c	0.491	228.324
rs62075819	17	46982544	C	T	832740	0.358	0.0101049	0.00175487	8.5e-09	LDL-c	TRUE	reported	LDL-c	0.358	33.1569
rs2665404	17	57875396	T	C	828554	0.459	-0.01086	0.00166224	6.43e-11	LDL-c	TRUE	reported	LDL-c	0.459	42.6847
rs1801689	17	64210580	A	C	836051	0.0243	0.0945135	0.00516851	1.06e-74	LDL-c	TRUE	reported	LDL-c	0.0243	334.393
rs17647249	17	65195226	C	T	829373	0.499	0.0133764	0.00168619	2.14e-15	LDL-c	TRUE	reported	LDL-c	0.499	62.9311
rs59593290	17	65813326	G	A	812813	0.0843	0.0174186	0.00296965	4.48e-09	LDL-c	TRUE	reported	LDL-c	0.0843	34.4046
rs77542162	17	67081278	A	G	837446	0.018	0.169014	0.00626031	1.57e-160	LDL-c	TRUE	reported	LDL-c	0.018	728.876
rs72631343	17	67191270	C	G	841731	0.131	-0.0412315	0.00242949	1.34e-64	LDL-c	TRUE	reported	LDL-c	0.131	288.024
rs2125345	17	73782191	T	C	841762	0.291	-0.017998	0.0018019	1.71e-23	LDL-c	TRUE	reported	LDL-c	0.291	99.767
rs12451056	17	76396188	C	T	841819	0.143	-0.0203727	0.0023154	1.38e-18	LDL-c	TRUE	reported	LDL-c	0.143	77.4186
rs77960347	18	47109955	A	G	839817	0.0121	0.0639705	0.00740546	5.71e-18	LDL-c	TRUE	reported	LDL-c	0.0121	74.62
rs4939883	18	47167214	C	T	841825	0.175	-0.01618	0.00214553	4.65e-14	LDL-c	TRUE	reported	LDL-c	0.175	56.8706
rs12454507	18	77825981	A	G	717662	0.288	0.0106499	0.00189805	2.01e-08	LDL-c	TRUE	reported	LDL-c	0.288	31.483
rs1618633	19	2821030	C	G	757539	0.353	0.0135479	0.0021028	1.17e-10	LDL-c	TRUE	reported	LDL-c	0.353	41.5096
rs34585310	19	10625953	G	T	806156	0.144	-0.0173713	0.00256444	1.25e-11	LDL-c	TRUE	reported	LDL-c	0.144	45.8859
rs3745681	19	11303943	A	G	830785	0.401	0.0231351	0.00168825	9.66e-43	LDL-c	TRUE	reported	LDL-c	0.401	187.789
rs111436413	19	18531654	C	T	803802	0.0222	-0.0347824	0.00622483	2.3e-08	LDL-c	TRUE	reported	LDL-c	0.0222	31.2222
rs58542926	19	19379549	C	T	842523	0.0752	-0.0987628	0.00309447	1e-200	LDL-c	TRUE	reported	LDL-c	0.0752	1018.62
rs76738473	19	33870906	T	C	841746	0.0279	-0.0269765	0.00491234	3.98e-08	LDL-c	TRUE	reported	LDL-c	0.0279	30.1574
rs17800819	19	45017064	C	T	842608	0.136	-0.0439982	0.00239833	3.6e-75	LDL-c	TRUE	reported	LDL-c	0.136	336.552
rs28399607	19	45314324	T	C	831939	0.0507	0.0770707	0.00405998	2.36e-80	LDL-c	TRUE	reported	LDL-c	0.0507	360.355
rs60049679	19	45429708	G	C	828424	0.0733	0.147785	0.00343995	1e-200	LDL-c	TRUE	reported	LDL-c	0.0733	1845.68
rs140912273	19	45507696	G	A	822788	0.012	-0.339363	0.0083327	1e-200	LDL-c	TRUE	reported	LDL-c	0.012	1658.66
rs112481437	19	45549135	G	A	835726	0.0212	0.0965852	0.00628197	2.41e-53	LDL-c	TRUE	reported	LDL-c	0.0212	236.39
rs149553138	19	45672478	G	A	836489	0.0287	-0.211126	0.0052867	1e-200	LDL-c	TRUE	reported	LDL-c	0.0287	1594.83
rs139873600	19	45687093	C	T	832531	0.0121	-0.303295	0.00818819	1e-200	LDL-c	TRUE	reported	LDL-c	0.0121	1372
rs35845603	19	46160458	A	G	828062	0.366	-0.0171941	0.00174354	6.11e-23	LDL-c	TRUE	reported	LDL-c	0.366	97.2512
rs8106205	19	49250197	T	C	830199	0.448	-0.0200456	0.00166851	3e-33	LDL-c	TRUE	reported	LDL-c	0.448	144.338
rs35313547	19	58352806	T	C	842540	0.158	-0.0146065	0.00223071	5.83e-11	LDL-c	TRUE	reported	LDL-c	0.158	42.8752
rs34503352	19	58651296	G	A	842632	0.161	-0.0286724	0.00225316	4.27e-37	LDL-c	TRUE	reported	LDL-c	0.161	161.936
rs73066228	19	59013196	A	G	837148	0.164	0.0173295	0.00223648	9.29e-15	LDL-c	TRUE	reported	LDL-c	0.164	60.0402
rs6107650	20	5526113	A	G	832824	0.39	-0.0108402	0.00170277	1.94e-10	LDL-c	TRUE	reported	LDL-c	0.39	40.5287
rs438568	20	12958687	G	A	838288	0.392	-0.0132502	0.00167775	2.84e-15	LDL-c	TRUE	reported	LDL-c	0.392	62.3721
rs969075	20	17792323	C	T	830210	0.334	-0.0152619	0.00177998	9.98e-18	LDL-c	TRUE	reported	LDL-c	0.334	73.5169
rs2618566	20	17844684	T	G	790363	0.339	0.0403986	0.00180626	8.46e-111	LDL-c	TRUE	reported	LDL-c	0.339	500.233
rs1044573	20	25206654	A	G	836905	0.495	0.00985364	0.00167778	4.28e-09	LDL-c	TRUE	reported	LDL-c	0.495	34.4924
rs61016611	20	34212151	G	A	841822	0.101	-0.0323402	0.00272025	1.36e-32	LDL-c	TRUE	reported	LDL-c	0.101	141.341
rs1883711	20	39179822	G	C	834996	0.0322	0.127743	0.00498287	5.99e-145	LDL-c	TRUE	reported	LDL-c	0.0322	657.227
rs6093446	20	39780932	G	A	837496	0.269	0.0240166	0.00185641	2.78e-38	LDL-c	TRUE	reported	LDL-c	0.269	167.369
rs1800961	20	43042364	C	T	839092	0.0348	-0.0490589	0.00448928	8.47e-28	LDL-c	TRUE	reported	LDL-c	0.0348	119.421
rs4239702	20	44749251	C	T	837412	0.282	-0.010985	0.00180945	1.27e-09	LDL-c	TRUE	reported	LDL-c	0.282	36.8559
rs2295027	20	47582884	G	A	831966	0.321	0.0119467	0.00181696	4.86e-11	LDL-c	TRUE	reported	LDL-c	0.321	43.232
rs117590445	20	61321110	C	T	820855	0.014	-0.043959	0.00763359	8.48e-09	LDL-c	TRUE	reported	LDL-c	0.014	33.1618
rs35046559	20	62344480	A	G	839788	0.246	0.0120592	0.00191537	3.05e-10	LDL-c	TRUE	reported	LDL-c	0.246	39.6398
rs8121509	20	62712053	T	C	682728	0.452	-0.0138735	0.00176437	3.75e-15	LDL-c	TRUE	reported	LDL-c	0.452	61.8291
rs60417583	20	62890877	G	T	719937	0.165	0.0146873	0.00237175	5.92e-10	LDL-c	TRUE	reported	LDL-c	0.165	38.3483
rs16988435	21	33058571	C	T	842626	0.0514	0.031968	0.00377587	2.53e-17	LDL-c	TRUE	reported	LDL-c	0.0514	71.6798
rs414850	21	40543337	A	C	837490	0.411	-0.0116462	0.00170253	7.89e-12	LDL-c	TRUE	reported	LDL-c	0.411	46.7928
rs235343	21	46249752	C	A	827099	0.436	-0.00934911	0.00169039	3.19e-08	LDL-c	TRUE	reported	LDL-c	0.436	30.5891
rs5746498	22	18435794	T	C	823657	0.237	0.0139188	0.00202718	6.6e-12	LDL-c	TRUE	reported	LDL-c	0.237	47.1432
rs5752963	22	30203833	G	A	841760	0.036	0.0289151	0.00431243	2.01e-11	LDL-c	TRUE	reported	LDL-c	0.036	44.9578
rs4465	22	35708790	T	C	829354	0.358	0.0144045	0.00172435	6.62e-17	LDL-c	TRUE	reported	LDL-c	0.358	69.7823
rs138335	22	41227086	G	C	824251	0.347	0.0127459	0.00178452	9.17e-13	LDL-c	TRUE	reported	LDL-c	0.347	51.015
rs3747207	22	44324855	G	A	841712	0.226	-0.013948	0.0019572	1.03e-12	LDL-c	TRUE	reported	LDL-c	0.226	50.7871
rs13057311	22	50878196	G	A	827099	0.267	-0.0121111	0.00190875	2.22e-10	LDL-c	TRUE	reported	LDL-c	0.267	40.2596

## Sheet: Table S5
Tabe S5: The Instrumental variables of 2013 Global Lipids Genetics Consortium
SNP	chr.exposure	pos.exposure	other_allele.exposure	effect_allele.exposure	beta.exposure	se.exposure	eaf.exposure	pval.exposure	samplesize.exposure	exposure	mr_keep.exposure	pval_origin.exposure	id.exposure	MAF	F statistic
rs11206510	1	55496039	T	C	-0.0831	0.005	0.172	2.38013e-53	94595	PCSK9	TRUE	reported	PCSK9	0.172	276.224
rs11206514	1	55516004	C	A	0.0507	0.0041	0.6024	9.94947e-33	94595	PCSK9	TRUE	reported	PCSK9	0.3976	152.914
rs11583974	1	55551718	G	A	0.0646	0.0117	0.0328	3.95103e-09	94595	PCSK9	TRUE	reported	PCSK9	0.0328	30.4855
rs11591147	1	55505647	G	T	-0.497	0.018	0.02087	8.57038e-143	94595	PCSK9	TRUE	reported	PCSK9	0.02087	762.373
rs1475701	1	55638546	T	C	0.0904	0.0092	0.03479	1.45714e-20	94595	PCSK9	TRUE	reported	PCSK9	0.03479	96.552
rs1874776	1	55743519	T	C	0.044	0.0044	0.7823	2.75931e-21	94595	PCSK9	TRUE	reported	PCSK9	0.2177	100
rs2479394	1	55486064	G	A	-0.0386	0.0041	0.7187	1.58416e-19	94595	PCSK9	TRUE	reported	PCSK9	0.2813	88.6353
rs2479409	1	55504650	G	A	-0.0642	0.0041	0.6799	2.51478e-50	94595	PCSK9	TRUE	reported	PCSK9	0.3201	245.19
rs2495477	1	55518467	A	G	-0.064	0.0054	0.3996	7.2845e-30	94595	PCSK9	TRUE	reported	PCSK9	0.3996	140.466
rs2495495	1	55496556	T	C	-0.0342	0.0059	0.8698	3.51998e-08	94595	PCSK9	TRUE	reported	PCSK9	0.1302	33.6007
rs2647281	1	55724704	A	G	0.0589	0.0095	0.04871	2.274e-09	94595	PCSK9	TRUE	reported	PCSK9	0.04871	38.44
rs4927193	1	55509872	T	C	-0.0352	0.0056	0.1332	4.26874e-11	94595	PCSK9	TRUE	reported	PCSK9	0.1332	39.5102
rs4927207	1	55713628	G	A	-0.0692	0.0049	0.167	2.35722e-39	94595	PCSK9	TRUE	reported	PCSK9	0.167	199.444
rs572512	1	55517344	C	T	0.0478	0.0047	0.3539	5.30884e-26	94595	PCSK9	TRUE	reported	PCSK9	0.3539	103.433
rs585131	1	55524116	C	T	0.0637	0.005	0.8211	2.69898e-35	94595	PCSK9	TRUE	reported	PCSK9	0.1789	162.308
rs6662286	1	55730327	T	C	0.0989	0.0073	0.91252	6.29941e-36	94595	PCSK9	TRUE	reported	PCSK9	0.08748	183.547
rs2073547	7	44582331	A	G	0.0485	0.0049	0.1948	1.92309e-21	94595	NPC1L1	TRUE	reported	NPC1L1	0.1948	97.9696
rs217386	7	44600695	G	A	-0.0363	0.0038	0.4135	1.20393e-19	94595	NPC1L1	TRUE	reported	NPC1L1	0.4135	91.2528
rs7791240	7	44602589	T	C	0.0425	0.0065	0.0835	1.83802e-10	94595	NPC1L1	TRUE	reported	NPC1L1	0.0835	42.7515
rs10208987	2	44043135	T	G	-0.0486	0.0068	0.08648	2.35885e-12	94595	ABCG5	TRUE	reported	ABCG5	0.08648	51.0804
rs1025447	2	44022970	T	C	0.0418	0.0048	0.166	3.78181e-16	94595	ABCG5	TRUE	reported	ABCG5	0.166	75.8351
rs17424122	2	44075217	T	A	0.0645	0.0091	0.06859	5.40256e-12	94595	ABCG5	TRUE	reported	ABCG5	0.06859	50.2385
rs4148177	2	44057102	G	A	-0.0365	0.0051	0.4225	1.15213e-11	94595	ABCG5	TRUE	reported	ABCG5	0.4225	51.2207
rs4148218	2	44099582	G	A	-0.0441	0.0047	0.2008	6.75927e-21	94595	ABCG5	TRUE	reported	ABCG5	0.2008	88.0403
rs4953023	2	44074000	G	A	-0.1313	0.0074	0.07455	1.72584e-66	94595	ABCG5	TRUE	reported	ABCG5	0.07455	314.823
rs6544713	2	44073881	T	C	-0.0806	0.0041	0.6909	4.84284e-83	94595	ABCG5	TRUE	reported	ABCG5	0.3091	386.458
rs10208987	2	44043135	T	G	-0.0486	0.0068	0.08648	2.35885e-12	94595	ABCG8	TRUE	reported	ABCG8	0.08648	51.0804
rs1025447	2	44022970	T	C	0.0418	0.0048	0.166	3.78181e-16	94595	ABCG8	TRUE	reported	ABCG8	0.166	75.8351
rs17424122	2	44075217	T	A	0.0645	0.0091	0.06859	5.40256e-12	94595	ABCG8	TRUE	reported	ABCG8	0.06859	50.2385
rs4148177	2	44057102	G	A	-0.0365	0.0051	0.4225	1.15213e-11	94595	ABCG8	TRUE	reported	ABCG8	0.4225	51.2207
rs4148218	2	44099582	G	A	-0.0441	0.0047	0.2008	6.75927e-21	94595	ABCG8	TRUE	reported	ABCG8	0.2008	88.0403
rs4953023	2	44074000	G	A	-0.1313	0.0074	0.07455	1.72584e-66	94595	ABCG8	TRUE	reported	ABCG8	0.07455	314.823
rs6544713	2	44073881	T	C	-0.0806	0.0041	0.6909	4.84284e-83	94595	ABCG8	TRUE	reported	ABCG8	0.3091	386.458
rs10070207	5	74745228	G	T	0.0493	0.0045	0.2097	1.10408e-24	94595	HMGCR	TRUE	reported	HMGCR	0.2097	120.024
rs10462511	5	74384115	A	G	0.0458	0.0054	0.4433	5.21315e-17	94595	HMGCR	TRUE	reported	HMGCR	0.4433	71.9355
rs10515198	5	74641560	G	A	0.0599	0.0061	0.1004	5.98963e-22	94595	HMGCR	TRUE	reported	HMGCR	0.1004	96.426
rs12916	5	74656539	T	C	0.0733	0.0038	0.4125	7.79112e-78	94595	HMGCR	TRUE	reported	HMGCR	0.4125	372.084
rs2006760	5	74562029	C	G	0.0533	0.0076	0.2286	1.66802e-13	94595	HMGCR	TRUE	reported	HMGCR	0.2286	49.1844
rs2035191	5	74413713	T	C	0.0611	0.0047	0.173	5.70164e-35	94595	HMGCR	TRUE	reported	HMGCR	0.173	169
rs3857388	5	74620377	T	C	0.0421	0.0059	0.1233	2.2009e-11	94595	HMGCR	TRUE	reported	HMGCR	0.1233	50.9167
rs72633976	5	74907260	G	A	0.0625	0.0075	0.1143	5.20355e-15	94595	HMGCR	TRUE	reported	HMGCR	0.1143	69.4444
rs10178381	2	21092106	A	T	-0.0521	0.0066	0.1034	4.11339e-15	94595	APOB	TRUE	reported	APOB	0.1034	62.3143
rs10188503	2	21134040	C	A	0.0366	0.0045	0.2048	6.50729e-15	94595	APOB	TRUE	reported	APOB	0.2048	66.1511
rs10198175	2	21133883	A	G	-0.0768	0.0063	0.9165	1.44911e-32	94595	APOB	TRUE	reported	APOB	0.0835	148.608
rs10198972	2	21453211	G	A	-0.1004	0.0095	0.06461	5.32844e-25	94595	APOB	TRUE	reported	APOB	0.06461	111.692
rs113588790	2	21364562	C	T	0.0895	0.0144	0.02982	3.93496e-09	94595	APOB	TRUE	reported	APOB	0.02982	38.6297
rs11679386	2	20985414	T	C	0.0452	0.0061	0.1203	4.7457e-14	94595	APOB	TRUE	reported	APOB	0.1203	54.9057
rs12691202	2	21249716	C	T	-0.0966	0.0114	0.05368	8.22243e-19	94595	APOB	TRUE	reported	APOB	0.05368	71.8033
rs12710745	2	21112689	A	G	-0.0429	0.0038	0.4205	2.00401e-28	94595	APOB	TRUE	reported	APOB	0.4205	127.452
rs12720796	2	21261998	A	C	0.0909	0.0141	0.02087	1.68e-10	94595	APOB	TRUE	reported	APOB	0.02087	41.5613
rs12720842	2	21257927	T	C	0.0993	0.0116	0.02386	1.87715e-15	94595	APOB	TRUE	reported	APOB	0.02386	73.2795
rs13014768	2	21514796	C	G	-0.1038	0.0094	0.1014	7.61728e-28	94595	APOB	TRUE	reported	APOB	0.1014	121.938
rs13392272	2	21217490	C	T	0.0875	0.0037	0.4235	1.45881e-118	94595	APOB	TRUE	reported	APOB	0.4235	559.259
rs13396400	2	21502727	A	G	0.0342	0.0037	0.4423	1.00995e-18	94595	APOB	TRUE	reported	APOB	0.4423	85.4375
rs1367117	2	21263900	G	A	0.1186	0.004	0.2982	9.48418e-183	94595	APOB	TRUE	reported	APOB	0.2982	879.122
rs17398765	2	21270751	A	G	0.0916	0.0076	0.07157	3.53671e-32	94595	APOB	TRUE	reported	APOB	0.07157	145.266
rs1801701	2	21228827	C	T	0.0638	0.0064	0.09145	2.30197e-21	94595	APOB	TRUE	reported	APOB	0.09145	99.376
rs312046	2	21474487	C	T	0.0444	0.0039	0.2922	2.77524e-26	94595	APOB	TRUE	reported	APOB	0.2922	129.609
rs3791981	2	21245367	A	G	-0.0939	0.0067	0.1153	2.03376e-41	94595	APOB	TRUE	reported	APOB	0.1153	196.418
rs4635554	2	21389659	T	G	0.0783	0.0041	0.3191	1.24394e-75	94595	APOB	TRUE	reported	APOB	0.3191	364.717
rs4665788	2	21188488	T	C	-0.0667	0.0042	0.7644	1.11712e-52	94595	APOB	TRUE	reported	APOB	0.2356	252.205
rs492399	2	21015763	G	A	-0.0629	0.0102	0.96322	1.22501e-09	94595	APOB	TRUE	reported	APOB	0.03678	38.0278
rs515135	2	21286057	T	C	0.1394	0.0048	0.7962	1.08893e-178	94595	APOB	TRUE	reported	APOB	0.2038	843.418
rs6413458	2	21231592	G	A	-0.094	0.0139	0.02684	2.18801e-10	94595	APOB	TRUE	reported	APOB	0.02684	45.7326
rs6547409	2	21190209	C	T	-0.1226	0.0087	0.06362	8.19408e-45	94595	APOB	TRUE	reported	APOB	0.06362	198.583
rs6704721	2	21507500	A	G	0.0446	0.0058	0.2783	2.33884e-14	94595	APOB	TRUE	reported	APOB	0.2783	59.1308
rs6725189	2	21219001	G	T	-0.0604	0.0045	0.2406	5.62859e-40	94595	APOB	TRUE	reported	APOB	0.2406	180.156
rs6729410	2	21099871	A	G	-0.0389	0.004	0.3459	8.80238e-22	94595	APOB	TRUE	reported	APOB	0.3459	94.5756
rs6754295	2	21206183	T	G	-0.0628	0.0042	0.2425	1.63983e-47	94595	APOB	TRUE	reported	APOB	0.2425	223.574
rs6756743	2	21301892	C	T	0.0553	0.0092	0.03877	4.96798e-09	94595	APOB	TRUE	reported	APOB	0.03877	36.1306
rs7567653	2	21276962	G	A	-0.1145	0.0112	0.03678	3.36822e-26	94595	APOB	TRUE	reported	APOB	0.03678	104.514
rs1010679	19	11207102	T	C	-0.1017	0.0063	0.1859	3.51075e-54	94595	LDLR	TRUE	reported	LDLR	0.1859	260.592
rs11669133	19	11092139	G	A	0.0501	0.0098	0.03777	4.797e-08	94595	LDLR	TRUE	reported	LDLR	0.03777	26.135
rs12983316	19	11114352	A	G	0.0514	0.0052	0.164	7.44389e-22	94595	LDLR	TRUE	reported	LDLR	0.164	97.7056
rs1433099	19	11242658	T	C	0.0357	0.0043	0.7078	2.51015e-16	94595	LDLR	TRUE	reported	LDLR	0.2922	68.9286
rs1529711	19	11023434	C	T	0.0323	0.0051	0.164	2.524e-10	94595	LDLR	TRUE	reported	LDLR	0.164	40.1111
rs2304089	19	11024986	C	T	-0.0576	0.0059	0.2913	2.38726e-20	94595	LDLR	TRUE	reported	LDLR	0.2913	95.3105
rs36005514	19	11190764	G	A	0.0626	0.0096	0.07256	7.06106e-10	94595	LDLR	TRUE	reported	LDLR	0.07256	42.5213
rs376642	19	11392431	C	T	-0.0233	0.004	0.2932	4.66595e-10	94595	LDLR	TRUE	reported	LDLR	0.2932	33.9306
rs3786721	19	11146499	T	C	-0.0468	0.0038	0.5447	2.89001e-31	94595	LDLR	TRUE	reported	LDLR	0.4553	151.679
rs3786722	19	11161537	C	A	-0.0754	0.0043	0.2495	5.52077e-63	94595	LDLR	TRUE	reported	LDLR	0.2495	307.472
rs379309	19	11284302	C	T	-0.0313	0.0039	0.4881	1.39091e-13	94595	LDLR	TRUE	reported	LDLR	0.4881	64.4109
rs5742911	19	11243445	A	G	-0.0606	0.0057	0.2863	4.82948e-24	94595	LDLR	TRUE	reported	LDLR	0.2863	113.03
rs6511720	19	11202306	G	T	-0.2209	0.0061	0.1103	1e-200	94595	LDLR	TRUE	reported	LDLR	0.1103	1311.39
rs6511727	19	11315817	T	G	-0.0266	0.0038	0.6123	1.84417e-11	94595	LDLR	TRUE	reported	LDLR	0.3877	49
rs688	19	11227602	C	T	0.054	0.0037	0.4414	1.01088e-43	94595	LDLR	TRUE	reported	LDLR	0.4414	213.002
rs7188	19	11275139	A	C	0.0521	0.0043	0.3181	9.38858e-31	94595	LDLR	TRUE	reported	LDLR	0.3181	146.804
rs73015030	19	11207516	G	A	-0.1517	0.0148	0.02386	2.61577e-22	94595	LDLR	TRUE	reported	LDLR	0.02386	105.062
rs892114	19	11266584	A	G	-0.0353	0.0047	0.7744	7.62957e-13	94595	LDLR	TRUE	reported	LDLR	0.2256	56.4097
rs12448528	16	56985555	A	G	-0.037	0.0052	0.7873	1.05706e-12	94595	CETP	TRUE	reported	CETP	0.2127	50.6287
rs12920974	16	56993025	G	T	0.0324	0.0056	0.3091	2.96203e-08	94595	CETP	TRUE	reported	CETP	0.3091	33.4745
rs1864163	16	56997233	G	A	0.0437	0.0045	0.2704	7.96893e-21	94595	CETP	TRUE	reported	CETP	0.2704	94.3057
rs247616	16	56989590	C	T	-0.0547	0.0041	0.2922	2.56626e-37	94595	CETP	TRUE	reported	CETP	0.2922	177.995
rs10195252	2	165513091	T	C	-0.0238	0.0039	0.4423	3.81197e-08	94595	LDL-c	TRUE	reported	LDL-c	0.4423	37.2413
rs10490626	2	118835841	G	A	-0.0508	0.0069	0.07952	1.69707e-12	94595	LDL-c	TRUE	reported	LDL-c	0.07952	54.2037
rs10832962	11	18656271	C	T	0.032	0.004	0.7167	6.61912e-14	94595	LDL-c	TRUE	reported	LDL-c	0.2833	64
rs10893499	11	126241979	G	A	0.0521	0.0053	0.1332	3.861e-21	94595	LDL-c	TRUE	reported	LDL-c	0.1332	96.6326
rs10903129	1	25768937	A	G	0.0328	0.0037	0.5477	3.0297e-17	94595	LDL-c	TRUE	reported	LDL-c	0.4523	78.5858
rs10947332	6	32677440	G	A	0.0504	0.0056	0.1362	6.96947e-18	94595	LDL-c	TRUE	reported	LDL-c	0.1362	81
rs112201728	6	160551486	C	T	0.0675	0.0104	0.05964	8.51393e-10	94595	LDL-c	TRUE	reported	LDL-c	0.05964	42.1251
rs11563251	2	234679384	C	T	0.0345	0.0062	0.1183	4.49904e-08	94595	LDL-c	TRUE	reported	LDL-c	0.1183	30.9638
rs1169288	12	121416650	A	C	0.0375	0.004	0.339	6.44763e-21	94595	LDL-c	TRUE	reported	LDL-c	0.339	87.8906
rs1250229	2	216304384	T	C	0.0243	0.0042	0.7684	3.12997e-08	94595	LDL-c	TRUE	reported	LDL-c	0.2316	33.4745
rs12748152	1	27138393	C	T	0.0499	0.0066	0.07256	3.20922e-12	94595	LDL-c	TRUE	reported	LDL-c	0.07256	57.1628
rs13206249	6	16175022	G	A	-0.0378	0.0062	0.2087	4.53398e-08	94595	LDL-c	TRUE	reported	LDL-c	0.2087	37.1707
rs13277801	8	59353534	C	T	-0.0338	0.0038	0.6362	3.99393e-17	94595	LDL-c	TRUE	reported	LDL-c	0.3638	79.1163
rs1408272	6	25842951	T	G	-0.052	0.0083	0.0497	3.67502e-09	94595	LDL-c	TRUE	reported	LDL-c	0.0497	39.251
rs1564348	6	160578860	T	C	0.0481	0.005	0.163	2.76185e-21	94595	LDL-c	TRUE	reported	LDL-c	0.163	92.5444
rs16831243	2	135762344	C	T	0.0378	0.0055	0.1849	9.06358e-12	94595	LDL-c	TRUE	reported	LDL-c	0.1849	47.2344
rs16891156	6	160608804	A	C	0.0965	0.0171	0.01889	8.23304e-09	94595	LDL-c	TRUE	reported	LDL-c	0.01889	31.8466
rs17404153	3	132163200	G	T	-0.0336	0.0054	0.1302	1.83202e-09	94595	LDL-c	TRUE	reported	LDL-c	0.1302	38.716
rs174583	11	61609750	C	T	-0.0522	0.0038	0.3628	7.00326e-41	94595	LDL-c	TRUE	reported	LDL-c	0.3628	188.701
rs1800961	20	43042364	C	T	-0.0685	0.0106	0.03678	6.03407e-10	94595	LDL-c	TRUE	reported	LDL-c	0.03678	41.7609
rs1801689	17	64210580	A	C	0.1028	0.0139	0.04076	9.80844e-12	94595	LDL-c	TRUE	reported	LDL-c	0.04076	54.6961
rs1883025	9	107664301	C	T	-0.0296	0.0044	0.2396	6.14045e-11	94595	LDL-c	TRUE	reported	LDL-c	0.2396	45.2562
rs2000999	16	72108093	G	A	0.065	0.0046	0.1918	4.21891e-41	94595	LDL-c	TRUE	reported	LDL-c	0.1918	199.669
rs2030746	2	121309488	C	T	0.0214	0.0038	0.4006	8.60498e-09	94595	LDL-c	TRUE	reported	LDL-c	0.4006	31.7147
rs2228603	19	19329924	C	T	-0.104	0.0072	0.06759	4.43302e-44	94595	LDL-c	TRUE	reported	LDL-c	0.06759	208.642
rs2315065	6	161108144	C	A	0.1102	0.0158	0.09443	5.22998e-12	94595	LDL-c	TRUE	reported	LDL-c	0.09443	48.6462
rs2328223	20	17845921	A	C	0.0299	0.005	0.2336	5.63197e-09	94595	LDL-c	TRUE	reported	LDL-c	0.2336	35.7604
rs2390536	7	21485397	G	A	0.0223	0.0038	0.3549	2.037e-08	94595	LDL-c	TRUE	reported	LDL-c	0.3549	34.4384
rs2419604	10	113944271	A	G	-0.0302	0.004	0.6899	7.49031e-14	94595	LDL-c	TRUE	reported	LDL-c	0.3101	57.0025
rs2587534	1	234849339	G	A	0.0391	0.0037	0.5129	8.05564e-25	94595	LDL-c	TRUE	reported	LDL-c	0.4871	111.673
rs2642438	1	220970028	A	G	0.0352	0.0042	0.7217	7.31813e-16	94595	LDL-c	TRUE	reported	LDL-c	0.2783	70.2404
rs267733	1	150958836	A	G	-0.0331	0.0053	0.1382	5.28506e-09	94595	LDL-c	TRUE	reported	LDL-c	0.1382	39.0036
rs2710642	2	63149557	G	A	0.0239	0.0038	0.6252	6.08906e-09	94595	LDL-c	TRUE	reported	LDL-c	0.3748	39.5575
rs2737252	8	116663898	G	A	-0.0314	0.0041	0.2396	7.03882e-14	94595	LDL-c	TRUE	reported	LDL-c	0.2396	58.6532
rs2886232	17	67150176	T	C	-0.0451	0.0064	0.8867	3.87614e-11	94595	LDL-c	TRUE	reported	LDL-c	0.1133	49.6584
rs2902875	1	55695535	C	T	0.0756	0.0126	0.03777	2.18701e-09	94595	LDL-c	TRUE	reported	LDL-c	0.03777	36
rs2954029	8	126490972	A	T	-0.0564	0.0036	0.4483	2.09508e-50	94595	LDL-c	TRUE	reported	LDL-c	0.4483	245.444
rs314253	17	7091650	T	C	-0.0242	0.0038	0.334	3.43598e-10	94595	LDL-c	TRUE	reported	LDL-c	0.334	40.5568
rs3184504	12	111884608	T	C	0.0268	0.0038	0.5358	4.20339e-12	94595	LDL-c	TRUE	reported	LDL-c	0.4642	49.7396
rs364585	20	12962718	A	G	0.0249	0.0038	0.6372	4.27799e-10	94595	LDL-c	TRUE	reported	LDL-c	0.3628	42.937
rs3757354	6	16127407	C	T	-0.0382	0.0044	0.2137	2.08689e-17	94595	LDL-c	TRUE	reported	LDL-c	0.2137	75.374
rs3758348	9	136239399	G	C	0.0543	0.0057	0.1501	1.67302e-20	94595	LDL-c	TRUE	reported	LDL-c	0.1501	90.7507
rs3780181	9	2640759	A	G	-0.0445	0.0074	0.05268	1.76401e-09	94595	LDL-c	TRUE	reported	LDL-c	0.05268	36.1623
rs4253776	22	46629479	A	G	0.0311	0.0059	0.1223	3.35297e-08	94595	LDL-c	TRUE	reported	LDL-c	0.1223	27.7854
rs4530754	5	122855416	G	A	0.0275	0.0036	0.5835	3.57602e-12	94595	LDL-c	TRUE	reported	LDL-c	0.4165	58.3526
rs4722551	7	25991826	T	C	0.0391	0.0049	0.172	3.94912e-14	94595	LDL-c	TRUE	reported	LDL-c	0.172	63.6739
rs4942486	13	32953388	T	C	-0.0243	0.0037	0.5159	2.261e-11	94595	LDL-c	TRUE	reported	LDL-c	0.4841	43.1329
rs4970712	1	92993547	A	C	0.0339	0.0044	0.8072	2.4581e-13	94595	LDL-c	TRUE	reported	LDL-c	0.1928	59.36
rs5763662	22	30378703	C	T	0.0767	0.0121	0.02684	1.191e-08	94595	LDL-c	TRUE	reported	LDL-c	0.02684	40.1809
rs599839	1	109822166	G	A	0.1601	0.0044	0.7783	1e-200	94595	LDL-c	TRUE	reported	LDL-c	0.2217	1323.97
rs6016373	20	39154095	A	G	-0.0349	0.0037	0.3648	7.94694e-19	94595	LDL-c	TRUE	reported	LDL-c	0.3648	88.9708
rs6065311	20	39724338	T	C	0.0417	0.0036	0.4602	1.65615e-30	94595	LDL-c	TRUE	reported	LDL-c	0.4602	134.174
rs6504872	17	45438952	C	T	0.0274	0.0037	0.4702	3.47937e-13	94595	LDL-c	TRUE	reported	LDL-c	0.4702	54.84
rs6709904	2	44080324	A	G	-0.055	0.0085	0.1123	4.57699e-10	94595	LDL-c	TRUE	reported	LDL-c	0.1123	41.8685
rs6818397	4	3434885	T	G	-0.0224	0.004	0.5934	1.67699e-08	94595	LDL-c	TRUE	reported	LDL-c	0.4066	31.36
rs6882076	5	156390297	T	C	0.0456	0.0038	0.6471	3.30979e-31	94595	LDL-c	TRUE	reported	LDL-c	0.3529	144
rs6909746	6	116352750	C	T	-0.0263	0.0037	0.4056	7.85959e-11	94595	LDL-c	TRUE	reported	LDL-c	0.4056	50.5252
rs72902576	2	21275480	T	G	-0.0933	0.0133	0.03579	9.57635e-12	94595	LDL-c	TRUE	reported	LDL-c	0.03579	49.2108
rs7412	19	45412079	C	T	-0.5898	0.0101	0.06262	1e-200	94595	LDL-c	TRUE	reported	LDL-c	0.06262	3410.1
rs7534572	1	62999675	C	G	0.0407	0.0058	0.7744	1.28795e-11	94595	LDL-c	TRUE	reported	LDL-c	0.2256	49.2417
rs7551981	1	55719166	G	T	0.0472	0.0038	0.6173	1.36207e-33	94595	LDL-c	TRUE	reported	LDL-c	0.3827	154.283
rs75687619	19	45399344	G	T	0.1735	0.0161	0.0328	8.05193e-24	94595	LDL-c	TRUE	reported	LDL-c	0.0328	116.131
rs7640978	3	32533010	C	T	-0.0392	0.0069	0.1123	9.83694e-09	94595	LDL-c	TRUE	reported	LDL-c	0.1123	32.2756
rs7832643	8	145022657	G	T	0.0339	0.0038	0.4105	2.67116e-17	94595	LDL-c	TRUE	reported	LDL-c	0.4105	79.5852
rs8017377	14	24883887	G	A	0.0303	0.0038	0.4811	2.51594e-15	94595	LDL-c	TRUE	reported	LDL-c	0.4811	63.5796
rs8103315	19	45254168	C	A	0.0558	0.0057	0.1392	1.62293e-22	94595	LDL-c	TRUE	reported	LDL-c	0.1392	95.8338
rs964184	11	116648917	G	C	-0.0855	0.0078	0.838	2.00817e-26	94595	LDL-c	TRUE	reported	LDL-c	0.162	120.155
rs9875338	3	12296469	G	A	-0.027	0.0037	0.4006	2.21004e-11	94595	LDL-c	TRUE	reported	LDL-c	0.4006	53.2505
rs9987289	8	9183358	A	G	0.0714	0.0066	0.92545	8.52904e-24	94595	LDL-c	TRUE	reported	LDL-c	0.07455	117.033

## Sheet: Table S6
Tabe S6: The Instrumental variables of IEU Open GWAS data (ieu-b-4846)
SNP	chr.exposure	pos.exposure	other_allele.exposure	effect_allele.exposure	beta.exposure	se.exposure	eaf.exposure	pval.exposure	samplesize.exposure	exposure	mr_keep.exposure	pval_origin.exposure	id.exposure	MAF	F statistic
rs11591147	1	55505647	G	T	-0.3619	0.0217	0.02087	3.08035e-62	70814	PCSK9	TRUE	reported	PCSK9	0.02087	278.136
rs11810371	1	55496861	G	A	-0.0669	0.0121	0.04175	3.63999e-08	70814	PCSK9	TRUE	reported	PCSK9	0.04175	30.569
rs2479409	1	55504650	G	A	-0.0462	0.0054	0.6799	9.59401e-18	70814	PCSK9	TRUE	reported	PCSK9	0.3201	73.1975
rs2479410	1	55505861	G	A	-0.0408	0.0054	0.3658	5.34811e-14	70814	PCSK9	TRUE	reported	PCSK9	0.3658	57.0864
rs2483205	1	55518316	C	T	-0.0288	0.0052	0.4503	2.56502e-08	70814	PCSK9	TRUE	reported	PCSK9	0.4503	30.6746
rs287230	1	55660292	G	C	-0.0555	0.0074	0.167	4.15623e-14	70814	PCSK9	TRUE	reported	PCSK9	0.167	56.25
rs3001844	1	55494735	T	C	0.0322	0.0051	0.4821	2.21299e-10	70814	PCSK9	TRUE	reported	PCSK9	0.4821	39.8631
rs4927191	1	55491702	T	C	-0.0646	0.006	0.2674	9.54333e-27	70814	PCSK9	TRUE	reported	PCSK9	0.2674	115.921
rs530804537	1	55583210	G	A	-0.1945	0.0252	0.02087	1.31492e-14	70814	PCSK9	TRUE	reported	PCSK9	0.02087	59.5714
rs67171713	1	55590015	T	C	0.073	0.0127	0.03976	8.31802e-09	70814	PCSK9	TRUE	reported	PCSK9	0.03976	33.0399
rs693668	1	55521109	G	A	0.051	0.0053	0.6252	7.69839e-22	70814	PCSK9	TRUE	reported	PCSK9	0.3748	92.5952
rs72909541	1	55494301	C	T	-0.0602	0.011	0.04274	4.49097e-08	70814	PCSK9	TRUE	reported	PCSK9	0.04274	29.9507
rs7551981	1	55719166	G	T	0.0366	0.0052	0.6173	1.66495e-12	70814	PCSK9	TRUE	reported	PCSK9	0.3827	49.5399
rs2008036	7	44599378	G	T	0.042	0.0075	0.1173	2.24502e-08	70814	NPC1L1	TRUE	reported	NPC1L1	0.1173	31.36
rs217381	7	44606217	C	G	-0.0325	0.0051	0.4145	2.29499e-10	70814	NPC1L1	TRUE	reported	NPC1L1	0.4145	40.6094
rs41279633	7	44580876	G	T	0.0544	0.0069	0.1431	3.4906e-15	70814	NPC1L1	TRUE	reported	NPC1L1	0.1431	62.1584
rs114938914	2	44055510	C	T	-0.1215	0.0103	0.07654	3.63831e-32	70814	ABCG5	TRUE	reported	ABCG5	0.07654	139.148
rs139029940	2	44044885	C	A	0.0404	0.0074	0.1372	4.27996e-08	70814	ABCG5	TRUE	reported	ABCG5	0.1372	29.8057
rs141224235	2	43810346	T	C	-0.1303	0.0238	0.01193	4.19604e-08	70814	ABCG5	TRUE	reported	ABCG5	0.01193	29.9733
rs4245791	2	44074431	C	T	-0.0775	0.0057	0.6899	1.40411e-42	70814	ABCG5	TRUE	reported	ABCG5	0.3101	184.865
rs6735229	2	44070639	T	C	-0.0439	0.0051	0.4861	1.0639e-17	70814	ABCG5	TRUE	reported	ABCG5	0.4861	74.095
rs75279593	2	44085035	C	A	0.0763	0.0123	0.05268	4.97405e-10	70814	ABCG5	TRUE	reported	ABCG5	0.05268	38.4803
rs7596134	2	44052833	C	A	-0.0332	0.0057	0.2565	4.25001e-09	70814	ABCG5	TRUE	reported	ABCG5	0.2565	33.9255
rs77673991	2	44077323	C	T	-0.125	0.0188	0.01491	3.22924e-11	70814	ABCG5	TRUE	reported	ABCG5	0.01491	44.2084
rs114938914	2	44055510	C	T	-0.1215	0.0103	0.07654	3.63831e-32	70814	ABCG8	TRUE	reported	ABCG8	0.07654	139.148
rs139029940	2	44044885	C	A	0.0404	0.0074	0.1372	4.27996e-08	70814	ABCG8	TRUE	reported	ABCG8	0.1372	29.8057
rs4245791	2	44074431	C	T	-0.0775	0.0057	0.6899	1.40411e-42	70814	ABCG8	TRUE	reported	ABCG8	0.3101	184.865
rs6735229	2	44070639	T	C	-0.0439	0.0051	0.4861	1.0639e-17	70814	ABCG8	TRUE	reported	ABCG8	0.4861	74.095
rs75279593	2	44085035	C	A	0.0763	0.0123	0.05268	4.97405e-10	70814	ABCG8	TRUE	reported	ABCG8	0.05268	38.4803
rs7596134	2	44052833	C	A	-0.0332	0.0057	0.2565	4.25001e-09	70814	ABCG8	TRUE	reported	ABCG8	0.2565	33.9255
rs77673991	2	44077323	C	T	-0.125	0.0188	0.01491	3.22924e-11	70814	ABCG8	TRUE	reported	ABCG8	0.01491	44.2084
rs10045375	5	74458220	C	T	0.0509	0.0055	0.3748	9.24911e-21	70814	HMGCR	TRUE	reported	HMGCR	0.3748	85.6466
rs10070207	5	74745228	G	T	0.0526	0.0064	0.2097	2.55388e-16	70814	HMGCR	TRUE	reported	HMGCR	0.2097	67.5479
rs1909719	5	74860908	T	A	0.0646	0.0077	0.1252	7.70371e-17	70814	HMGCR	TRUE	reported	HMGCR	0.1252	70.3856
rs2006760	5	74562029	C	G	0.0438	0.0064	0.2286	7.02425e-12	70814	HMGCR	TRUE	reported	HMGCR	0.2286	46.8369
rs3733907	5	74665860	G	C	0.0387	0.007	0.1511	2.95502e-08	70814	HMGCR	TRUE	reported	HMGCR	0.1511	30.5651
rs6453131	5	74644706	T	G	0.0672	0.0053	0.3887	1.8239e-37	70814	HMGCR	TRUE	reported	HMGCR	0.3887	160.763
rs10184054	2	21203877	C	G	-0.0638	0.0061	0.2386	1.25401e-25	70814	APOB	TRUE	reported	APOB	0.2386	109.391
rs10495712	2	21196112	A	G	-0.0443	0.0056	0.7624	3.13473e-15	70814	APOB	TRUE	reported	APOB	0.2376	62.5794
rs11673889	2	21104631	G	C	-0.0423	0.0058	0.2913	3.08887e-13	70814	APOB	TRUE	reported	APOB	0.2913	53.1894
rs11679423	2	20985455	T	A	0.042	0.0075	0.1203	2.10102e-08	70814	APOB	TRUE	reported	APOB	0.1203	31.36
rs12618122	2	21417978	C	G	-0.0526	0.0056	0.336	3.34811e-21	70814	APOB	TRUE	reported	APOB	0.336	88.2258
rs12713956	2	21241505	A	G	-0.059	0.0089	0.1193	2.79769e-11	70814	APOB	TRUE	reported	APOB	0.1193	43.9465
rs13392272	2	21217490	C	T	0.0748	0.0051	0.4235	1.33107e-48	70814	APOB	TRUE	reported	APOB	0.4235	215.111
rs13396400	2	21502727	A	G	0.0352	0.0051	0.4423	7.49031e-12	70814	APOB	TRUE	reported	APOB	0.4423	47.6371
rs17398765	2	21270751	A	G	0.0592	0.0099	0.07157	2.54701e-09	70814	APOB	TRUE	reported	APOB	0.07157	35.758
rs1800481	2	21267210	A	G	0.1086	0.0074	0.8111	7.7732e-49	70814	APOB	TRUE	reported	APOB	0.1889	215.375
rs1848922	2	21471603	T	C	0.0785	0.0065	0.7724	5.01534e-34	70814	APOB	TRUE	reported	APOB	0.2276	145.852
rs312961	2	21349199	T	C	-0.0348	0.0053	0.3549	5.03153e-11	70814	APOB	TRUE	reported	APOB	0.3549	43.1129
rs35239705	2	21451687	G	A	-0.0637	0.0065	0.2177	8.2737e-23	70814	APOB	TRUE	reported	APOB	0.2177	96.04
rs36134738	2	21182116	A	G	-0.084	0.0105	0.09742	1.30107e-15	70814	APOB	TRUE	reported	APOB	0.09742	64
rs36177368	2	21182710	A	G	0.0435	0.0059	0.2346	1.08693e-13	70814	APOB	TRUE	reported	APOB	0.2346	54.3594
rs4075673	2	21150787	T	C	-0.0499	0.0051	0.6083	2.86682e-22	70814	APOB	TRUE	reported	APOB	0.3917	95.7328
rs4635554	2	21389659	T	G	0.0638	0.0054	0.3191	4.25893e-32	70814	APOB	TRUE	reported	APOB	0.3191	139.59
rs533617	2	21233972	T	C	-0.1331	0.0137	0.04871	2.83531e-22	70814	APOB	TRUE	reported	APOB	0.04871	94.3876
rs58298631	2	21477012	T	G	0.0376	0.0052	0.3688	6.98876e-13	70814	APOB	TRUE	reported	APOB	0.3688	52.284
rs62120793	2	21093112	A	G	-0.1108	0.0185	0.02584	2.30202e-09	70814	APOB	TRUE	reported	APOB	0.02584	35.8704
rs6756501	2	21218805	C	T	-0.0501	0.0063	0.2416	2.1742e-15	70814	APOB	TRUE	reported	APOB	0.2416	63.2404
rs78158108	2	21296537	G	C	0.0812	0.009	0.06561	2.76694e-19	70814	APOB	TRUE	reported	APOB	0.06561	81.4005
rs78171946	2	21064789	A	G	-0.0623	0.0097	0.09344	1.43499e-10	70814	APOB	TRUE	reported	APOB	0.09344	41.2508
rs934197	2	21267461	G	A	0.0975	0.0054	0.2972	3.54895e-73	70814	APOB	TRUE	reported	APOB	0.2972	326.003
rs1010679	19	11207102	T	C	-0.0931	0.0062	0.1859	2.84512e-50	70814	LDLR	TRUE	reported	LDLR	0.1859	225.484
rs10422673	19	11265408	C	G	-0.0392	0.0061	0.7744	1.21899e-10	70814	LDLR	TRUE	reported	LDLR	0.2256	41.2964
rs11085758	19	11185014	A	G	-0.0454	0.0053	0.4085	1.48902e-17	70814	LDLR	TRUE	reported	LDLR	0.4085	73.377
rs112159161	19	11192603	C	T	-0.1281	0.0202	0.01292	2.09098e-10	70814	LDLR	TRUE	reported	LDLR	0.01292	40.2157
rs116530815	19	11212941	A	C	-0.0968	0.0155	0.02187	4.55596e-10	70814	LDLR	TRUE	reported	LDLR	0.02187	39.002
rs12052200	19	11159076	G	A	-0.0608	0.0055	0.3171	8.73977e-29	70814	LDLR	TRUE	reported	LDLR	0.3171	122.203
rs12611191	19	11134090	A	G	-0.0553	0.0058	0.2525	1.60694e-21	70814	LDLR	TRUE	reported	LDLR	0.2525	90.9064
rs140493437	19	10951384	G	A	-0.0702	0.0067	0.1829	8.40621e-26	70814	LDLR	TRUE	reported	LDLR	0.1829	109.78
rs146576912	19	11283222	C	T	-0.1056	0.0123	0.04175	7.75175e-18	70814	LDLR	TRUE	reported	LDLR	0.04175	73.7085
rs17248727	19	11198502	T	C	-0.1906	0.0079	0.1133	3.98107e-129	70814	LDLR	TRUE	reported	LDLR	0.1133	582.092
rs17249001	19	11241428	G	A	0.0772	0.0103	0.07555	7.72147e-14	70814	LDLR	TRUE	reported	LDLR	0.07555	56.1772
rs2421206	19	11262477	T	G	0.0443	0.0056	0.339	1.46083e-15	70814	LDLR	TRUE	reported	LDLR	0.339	62.5794
rs2569550	19	11228745	T	C	0.0529	0.0051	0.5676	5.60144e-25	70814	LDLR	TRUE	reported	LDLR	0.4324	107.59
rs3786721	19	11146499	T	C	-0.0341	0.0052	0.5447	6.45506e-11	70814	LDLR	TRUE	reported	LDLR	0.4553	43.0033
rs5742911	19	11243445	A	G	-0.0533	0.0054	0.2863	5.15585e-23	70814	LDLR	TRUE	reported	LDLR	0.2863	97.4242
rs6511721	19	11206575	G	A	-0.0477	0.0052	0.5099	6.95825e-20	70814	LDLR	TRUE	reported	LDLR	0.4901	84.1453
rs73009557	19	11023367	G	A	-0.1286	0.0161	0.02982	1.42298e-15	70814	LDLR	TRUE	reported	LDLR	0.02982	63.8014
rs73013166	19	11126160	T	C	-0.1182	0.0107	0.06163	3.37287e-28	70814	LDLR	TRUE	reported	LDLR	0.06163	122.03
rs73013176	19	11147526	T	C	-0.2087	0.0192	0.01093	1.94895e-27	70814	LDLR	TRUE	reported	LDLR	0.01093	118.152
rs73015030	19	11207516	G	A	-0.1166	0.0148	0.02386	3.91201e-15	70814	LDLR	TRUE	reported	LDLR	0.02386	62.0688
rs76213248	19	11269893	C	T	-0.0643	0.0052	0.4324	1.59294e-34	70814	LDLR	TRUE	reported	LDLR	0.4324	152.903
rs56228609	16	56987765	C	T	-0.0448	0.0054	0.2863	8.90841e-17	70814	CETP	TRUE	reported	CETP	0.2863	68.8285
rs9939224	16	57002732	T	G	-0.0439	0.0063	0.7674	3.58592e-12	70814	CETP	TRUE	reported	CETP	0.2326	48.5566
rs9989419	16	56985139	A	G	-0.0284	0.0052	0.6044	4.47497e-08	70814	CETP	TRUE	reported	CETP	0.3956	29.8284
rs10107182	8	59392737	C	T	-0.0352	0.0054	0.6322	4.97966e-11	70814	LDL-c	TRUE	reported	LDL-c	0.3678	42.4911
rs10455872	6	161010118	A	G	0.1019	0.0101	0.07356	4.13523e-24	70814	LDL-c	TRUE	reported	LDL-c	0.07356	101.79
rs10739689	9	129914147	G	C	-0.0295	0.005	0.4821	4.46498e-09	70814	LDL-c	TRUE	reported	LDL-c	0.4821	34.81
rs11083749	19	45384105	C	T	0.0567	0.0052	0.494	3.75664e-28	70814	LDL-c	TRUE	reported	LDL-c	0.494	118.894
rs11216127	11	116618024	A	G	-0.0457	0.0074	0.162	7.13099e-10	70814	LDL-c	TRUE	reported	LDL-c	0.162	38.139
rs112201728	6	160551486	C	T	0.081	0.0103	0.05964	3.63664e-15	70814	LDL-c	TRUE	reported	LDL-c	0.05964	61.8437
rs112875651	8	126506694	G	A	-0.0621	0.0052	0.3847	1.19702e-32	70814	LDL-c	TRUE	reported	LDL-c	0.3847	142.619
rs1169288	12	121416650	A	C	0.0331	0.0055	0.339	1.50699e-09	70814	LDL-c	TRUE	reported	LDL-c	0.339	36.2185
rs140244541	2	203808532	G	A	-0.0389	0.007	0.1461	2.711e-08	70814	LDL-c	TRUE	reported	LDL-c	0.1461	30.8818
rs144311893	19	45423944	C	T	-0.4348	0.0171	0.01491	2.50035e-142	70814	LDL-c	TRUE	reported	LDL-c	0.01491	646.527
rs147901416	19	45466792	C	A	0.0533	0.0072	0.171	1.48388e-13	70814	LDL-c	TRUE	reported	LDL-c	0.171	54.8011
rs1671825	19	11588405	T	C	-0.1058	0.0176	0.03877	1.83202e-09	70814	LDL-c	TRUE	reported	LDL-c	0.03877	36.1365
rs185865631	19	12651651	C	G	-0.1287	0.0189	0.01193	9.68947e-12	70814	LDL-c	TRUE	reported	LDL-c	0.01193	46.3696
rs2250802	10	113921354	G	A	-0.04	0.0057	0.6918	3.08177e-12	70814	LDL-c	TRUE	reported	LDL-c	0.3082	49.2459
rs2270925	5	156482099	T	C	0.0438	0.0053	0.6461	1.6421e-16	70814	LDL-c	TRUE	reported	LDL-c	0.3539	68.2962
rs2618568	20	17843968	C	A	-0.0306	0.0053	0.5755	1.05701e-08	70814	LDL-c	TRUE	reported	LDL-c	0.4245	33.3343
rs28456	11	61589481	A	G	-0.0399	0.0055	0.3101	3.39703e-13	70814	LDL-c	TRUE	reported	LDL-c	0.3101	52.6284
rs2965169	19	45251156	A	C	-0.0871	0.0053	0.4374	9.15377e-60	70814	LDL-c	TRUE	reported	LDL-c	0.4374	270.075
rs34984116	6	32636392	T	A	0.0485	0.0082	0.1372	3.45804e-09	70814	LDL-c	TRUE	reported	LDL-c	0.1372	34.9829
rs35148262	1	25766623	A	G	0.0306	0.0051	0.5368	2.601e-09	70814	LDL-c	TRUE	reported	LDL-c	0.4632	36
rs429358	19	45411941	T	C	0.2161	0.007	0.1551	1e-200	70814	LDL-c	TRUE	reported	LDL-c	0.1551	953.045
rs430096	2	21434580	A	G	-0.0385	0.0064	0.2425	1.80801e-09	70814	LDL-c	TRUE	reported	LDL-c	0.2425	36.1877
rs4479415	2	62857975	G	A	0.0311	0.0056	0.659	2.57199e-08	70814	LDL-c	TRUE	reported	LDL-c	0.341	30.8422
rs4812492	20	39938122	T	C	0.0355	0.0051	0.5785	3.32966e-12	70814	LDL-c	TRUE	reported	LDL-c	0.4215	48.4525
rs4820703	22	27114658	T	C	0.0398	0.0072	0.8648	3.23802e-08	70814	LDL-c	TRUE	reported	LDL-c	0.1352	30.5563
rs556107	1	234853059	C	T	0.0321	0.0051	0.5189	3.21603e-10	70814	LDL-c	TRUE	reported	LDL-c	0.4811	39.6159
rs56832849	7	21609625	C	T	0.0512	0.0067	0.1491	3.20922e-14	70814	LDL-c	TRUE	reported	LDL-c	0.1491	58.397
rs629301	1	109818306	G	T	0.1319	0.0059	0.7863	2.09894e-110	70814	LDL-c	TRUE	reported	LDL-c	0.2137	499.788
rs635634	9	136155000	C	T	0.0718	0.0064	0.1849	3.99393e-29	70814	LDL-c	TRUE	reported	LDL-c	0.1849	125.86
rs6709904	2	44080324	A	G	-0.0442	0.008	0.1123	3.07496e-08	70814	LDL-c	TRUE	reported	LDL-c	0.1123	30.5256
rs7219303	17	45737701	A	G	-0.0318	0.0051	0.5258	3.37303e-10	70814	LDL-c	TRUE	reported	LDL-c	0.4742	38.8789
rs73002469	19	12331379	C	T	-0.1298	0.0204	0.02286	2.03301e-10	70814	LDL-c	TRUE	reported	LDL-c	0.02286	40.4845
rs77303550	16	72079657	C	T	-0.0586	0.0064	0.2068	3.24863e-20	70814	LDL-c	TRUE	reported	LDL-c	0.2068	83.8369
rs77542162	17	67081278	A	G	0.1363	0.0207	0.01093	4.19952e-11	70814	LDL-c	TRUE	reported	LDL-c	0.01093	43.3562
rs7928577	11	126227723	G	T	0.0593	0.0099	0.06461	2.19999e-09	70814	LDL-c	TRUE	reported	LDL-c	0.06461	35.8789
rs80215559	6	25918225	T	C	-0.072	0.0091	0.04274	2.7663e-15	70814	LDL-c	TRUE	reported	LDL-c	0.04274	62.6011
rs8107974	19	19388500	A	T	-0.0988	0.0092	0.06859	1.00508e-26	70814	LDL-c	TRUE	reported	LDL-c	0.06859	115.329
rs910071	20	39213710	C	T	-0.0413	0.0055	0.2853	4.26089e-14	70814	LDL-c	TRUE	reported	LDL-c	0.2853	56.3864
rs9830434	3	132162831	T	C	0.0347	0.006	0.2644	5.71505e-09	70814	LDL-c	TRUE	reported	LDL-c	0.2644	33.4469
rs9987289	8	9183358	A	G	0.0584	0.0083	0.92545	1.692e-12	70814	LDL-c	TRUE	reported	LDL-c	0.07455	49.5073

## Sheet: Table S7
Tabe S7: The Instrumental variables of coagulation factors
pval.exposure	pos.exposure	samplesize.exposure	se.exposure	beta.exposure	chr.exposure	id.exposure	SNP	effect_allele.exposure	other_allele.exposure	eaf.exposure	exposure	mr_keep.exposure	pval_origin.exposure	data_source.exposure	F statistic	MAF
3.21203e-07	95129365	3394	0.0262	-0.134	1	prot-b-10	rs60897247	T	C	0.4633	coagulation factor III, tissue factor	TRUE	reported	igd	26.1581	0.4633
2.81203e-08	136113834	3394	0.0358	0.1995	9	prot-b-10	rs4357365	C	G	0.1353	coagulation factor III, tissue factor	TRUE	reported	igd	31.0542	0.1353
7.95591e-10	136154168	3394	0.0283	-0.1745	9	prot-b-10	rs579459	C	T	0.2421	coagulation factor III, tissue factor	TRUE	reported	igd	38.0205	0.2421
6.94592e-09	49206108	3394	0.0239	-0.1389	19	prot-b-10	rs679574	G	C	0.4382	coagulation factor III, tissue factor	TRUE	reported	igd	33.776	0.4382
1.945e-06	53073564	3394	0.0517	-0.2465	19	prot-b-10	rs75660813	T	G	0.1425	coagulation factor III, tissue factor	TRUE	reported	igd	22.7328	0.1425

## Sheet: Table S8
Tabe S8: The result of MR analysis between 8 targets and portal hypertension
exposure	outcome	method	nsnp	b	se	pval	lo_ci	up_ci	or	or_lci95	or_uci95	OR(95%CI)
GLGC2021
ABCG5	Portal_hypertension	IVW	50	0.641979	0.385808	0.0961154	-0.114205	1.39816	1.90024	0.892075	4.04775	1.900(0.892-4.048)
ABCG5	Portal_hypertension	cMR-ML	50	0.645624	0.387161	0.0953976	-0.11321	1.40446	1.90718	0.892963	4.07332	1.907(0.893-4.073)
ABCG5	Portal_hypertension	BWMR	50	0.650141	0.38967	0.0952287	-0.113613	1.4139	1.91581	0.892603	4.11194	1.916(0.893-4.112)
ABCG8	Portal_hypertension	IVW	48	0.21181	0.36598	0.562759	-0.50551	0.929131	1.23591	0.603198	2.53231	1.236(0.603-2.532)
ABCG8	Portal_hypertension	cMR-ML	48	0.214933	0.367662	0.55882	-0.505683	0.93555	1.23978	0.603093	2.54861	1.240(0.603-2.549)
ABCG8	Portal_hypertension	BWMR	48	0.215587	0.369677	0.559774	-0.508979	0.940154	1.24059	0.601109	2.56037	1.241(0.601-2.560)
APOB	Portal_hypertension	IVW	76	0.0385941	0.188455	0.837735	-0.330778	0.407966	1.03935	0.718365	1.50376	1.039(0.718-1.504)
APOB	Portal_hypertension	cMR-ML	76	0.0385682	0.188658	0.838014	-0.331201	0.408337	1.03932	0.718061	1.50431	1.039(0.718-1.504)
APOB	Portal_hypertension	BWMR	76	0.0395067	0.189176	0.834577	-0.331278	0.410291	1.0403	0.718006	1.50726	1.040(0.718-1.507)
CETP	Portal_hypertension	IVW	14	-1.21871	0.904776	0.17799	-2.99207	0.554656	0.295613	0.0501837	1.74134	0.296(0.050-1.741)
CETP	Portal_hypertension	cMR-ML	14	-1.22767	0.908732	0.176706	-3.00878	0.553449	0.292976	0.0493519	1.73924	0.293(0.049-1.739)
CETP	Portal_hypertension	BWMR	14	-1.21254	0.915487	0.185345	-3.0069	0.581813	0.29744	0.0494449	1.78928	0.297(0.049-1.789)
HMGCR	Portal_hypertension	IVW	39	-0.202649	0.354058	0.567078	-0.896603	0.491305	0.816565	0.407953	1.63445	0.817(0.408-1.634)
HMGCR	Portal_hypertension	cMR-ML	39	-0.2033	0.354589	0.566414	-0.898294	0.491693	0.816033	0.407264	1.63508	0.816(0.407-1.635)
HMGCR	Portal_hypertension	BWMR	39	-0.204383	0.356135	0.56604	-0.902408	0.493641	0.81515	0.405592	1.63827	0.815(0.406-1.638)
LDLR	Portal_hypertension	IVW	80	0.339453	0.182397	0.0627337	-0.0180437	0.696951	1.40418	0.982118	2.00762	1.404(0.982-2.008)
LDLR	Portal_hypertension	cMR-ML	80	0.339866	0.18257	0.0626647	-0.0179716	0.697703	1.40476	0.982189	2.00913	1.405(0.982-2.009)
LDLR	Portal_hypertension	BWMR	80	0.338725	0.183047	0.0642445	-0.0200474	0.697498	1.40316	0.980152	2.00872	1.403(0.980-2.009)
NPC1L1	Portal_hypertension	IVW	21	-2.74655	0.724435	0.00014986	-4.16644	-1.32666	0.0641487	0.0155073	0.265362	0.064(0.016-0.265)
NPC1L1	Portal_hypertension	cMR-ML	21	-2.76019	0.728771	0.000152195	-4.18858	-1.3318	0.0632797	0.0151678	0.264002	0.063(0.015-0.264)
NPC1L1	Portal_hypertension	BWMR	21	-2.77407	0.733726	0.000156324	-4.21217	-1.33597	0.0624074	0.0148141	0.262903	0.062(0.015-0.263)
PCSK9	Portal_hypertension	IVW	66	0.0202811	0.229739	0.929655	-0.430008	0.47057	1.02049	0.650504	1.60091	1.020(0.651-1.601)
PCSK9	Portal_hypertension	cMR-ML	66	0.0118724	0.229796	0.958796	-0.438528	0.462273	1.01194	0.644985	1.58768	1.012(0.645-1.588)
PCSK9	Portal_hypertension	BWMR	66	0.0130904	0.230767	0.954764	-0.439214	0.465395	1.01318	0.644543	1.59264	1.013(0.645-1.593)
GLGC2013
ABCG5	Portal_hypertension	IVW	6	0.0307839	0.475688	0.948401	-0.901565	0.963132	1.03126	0.405934	2.61989	1.031(0.406-2.620)
ABCG5	Portal_hypertension	cMR-ML	6	0.0330283	0.455263	0.942166	-0.859287	0.925344	1.03358	0.423464	2.52274	1.034(0.423-2.523)
ABCG5	Portal_hypertension	BWMR	6	0.000518484	0.512627	0.999193	-1.00423	1.00527	1.00052	0.366326	2.73264	1.001(0.366-2.733)
ABCG8	Portal_hypertension	IVW	6	0.0307839	0.475688	0.948401	-0.901565	0.963132	1.03126	0.405934	2.61989	1.031(0.406-2.620)
ABCG8	Portal_hypertension	cMR-ML	6	0.0330283	0.455263	0.942166	-0.859287	0.925344	1.03358	0.423464	2.52274	1.034(0.423-2.523)
ABCG8	Portal_hypertension	BWMR	6	0.000518484	0.512627	0.999193	-1.00423	1.00527	1.00052	0.366326	2.73264	1.001(0.366-2.733)
APOB	Portal_hypertension	IVW	30	0.176719	0.18502	0.339508	-0.185919	0.539357	1.1933	0.830341	1.7149	1.193(0.830-1.715)
APOB	Portal_hypertension	cMR-ML	30	0.177696	0.185408	0.33786	-0.185705	0.541096	1.19446	0.830519	1.71789	1.194(0.831-1.718)
APOB	Portal_hypertension	BWMR	30	0.177446	0.186233	0.340684	-0.187571	0.542462	1.19416	0.82897	1.72024	1.194(0.829-1.720)
CETP	Portal_hypertension	IVW	4	-1.17464	0.687215	0.0873992	-2.52158	0.172299	0.308929	0.0803323	1.18803	0.309(0.080-1.188)
CETP	Portal_hypertension	cMR-ML	4	-1.18358	0.692741	0.0875352	-2.54135	0.174193	0.306181	0.0787599	1.19029	0.306(0.079-1.190)
CETP	Portal_hypertension	BWMR	4	-1.18126	0.697469	0.0903344	-2.5483	0.18578	0.306892	0.0782147	1.20416	0.307(0.078-1.204)
HMGCR	Portal_hypertension	IVW	8	-0.388722	0.413357	0.347011	-1.1989	0.421457	0.677923	0.301525	1.52418	0.678(0.302-1.524)
HMGCR	Portal_hypertension	cMR-ML	8	-0.388672	0.414013	0.347838	-1.20014	0.422793	0.677957	0.301153	1.52622	0.678(0.301-1.526)
HMGCR	Portal_hypertension	BWMR	8	-0.388135	0.41642	0.351297	-1.20432	0.428047	0.678321	0.299897	1.53426	0.678(0.300-1.534)
LDLR	Portal_hypertension	IVW	18	0.0870992	0.22367	0.696973	-0.351293	0.525491	1.091	0.703777	1.69129	1.091(0.704-1.691)
LDLR	Portal_hypertension	cMR-ML	18	0.0859541	0.224622	0.701971	-0.354305	0.526214	1.08976	0.701661	1.69251	1.090(0.702-1.693)
LDLR	Portal_hypertension	BWMR	18	0.0900179	0.23206	0.698084	-0.364819	0.544855	1.09419	0.694322	1.72436	1.094(0.694-1.724)
NPC1L1	Portal_hypertension	IVW	3	-2.80634	0.914668	0.00215389	-4.59909	-1.01359	0.0604259	0.010061	0.362914	0.060(0.010-0.363)
NPC1L1	Portal_hypertension	cMR-ML	3	-2.80843	0.934964	0.00266641	-4.64096	-0.975905	0.0602993	0.00964838	0.376851	0.060(0.010-0.377)
NPC1L1	Portal_hypertension	BWMR	3	-2.82342	0.943989	0.00278111	-4.67364	-0.973205	0.0594023	0.00933821	0.37787	0.059(0.009-0.378)
PCSK9	Portal_hypertension	IVW	15	0.0836188	0.244749	0.732613	-0.396089	0.563327	1.08721	0.672947	1.75651	1.087(0.673-1.757)
PCSK9	Portal_hypertension	cMR-ML	15	0.0820269	0.245892	0.73869	-0.399922	0.563976	1.08548	0.670372	1.75765	1.085(0.670-1.758)
PCSK9	Portal_hypertension	BWMR	15	0.0875666	0.247498	0.723483	-0.397529	0.572662	1.09151	0.671978	1.77298	1.092(0.672-1.773)
ieu-b-4846
ABCG5	Portal_hypertension	IVW	7	0.655521	0.524779	0.211614	-0.373045	1.68409	1.92615	0.688634	5.38753	1.926(0.689-5.388)
ABCG5	Portal_hypertension	cMR-ML	7	0.661059	0.445369	0.137731	-0.211865	1.53398	1.93684	0.809074	4.63661	1.937(0.809-4.637)
ABCG5	Portal_hypertension	BWMR	7	0.48897	0.557285	0.380261	-0.603308	1.58125	1.63064	0.546999	4.86102	1.631(0.547-4.861)
ABCG8	Portal_hypertension	IVW	7	0.655521	0.524779	0.211614	-0.373045	1.68409	1.92615	0.688634	5.38753	1.926(0.689-5.388)
ABCG8	Portal_hypertension	cMR-ML	7	0.661059	0.445369	0.137731	-0.211865	1.53398	1.93684	0.809074	4.63661	1.937(0.809-4.637)
ABCG8	Portal_hypertension	BWMR	7	0.48897	0.557285	0.380261	-0.603308	1.58125	1.63064	0.546999	4.86102	1.631(0.547-4.861)
APOB	Portal_hypertension	IVW	23	0.244145	0.220217	0.267578	-0.18748	0.67577	1.27653	0.829046	1.96555	1.277(0.829-1.966)
APOB	Portal_hypertension	cMR-ML	23	0.245571	0.220832	0.266127	-0.18726	0.678401	1.27835	0.829228	1.97072	1.278(0.829-1.971)
APOB	Portal_hypertension	BWMR	23	0.243769	0.222184	0.272575	-0.191711	0.67925	1.27605	0.825546	1.9724	1.276(0.826-1.972)
CETP	Portal_hypertension	IVW	3	-0.99504	0.857601	0.245943	-2.67594	0.685858	0.369709	0.0688422	1.98547	0.370(0.069-1.985)
CETP	Portal_hypertension	cMR-ML	3	-1.0129	0.870443	0.244561	-2.71897	0.693167	0.363163	0.0659425	2.00004	0.363(0.066-2.000)
CETP	Portal_hypertension	BWMR	3	-1.01812	0.88298	0.248891	-2.74876	0.712523	0.361275	0.0640074	2.03913	0.361(0.064-2.039)
HMGCR	Portal_hypertension	IVW	6	-0.388301	0.477424	0.416031	-1.32405	0.54745	0.678208	0.266055	1.72884	0.678(0.266-1.729)
HMGCR	Portal_hypertension	cMR-ML	6	-0.388373	0.47814	0.416644	-1.32553	0.548782	0.678159	0.265663	1.73114	0.678(0.266-1.731)
HMGCR	Portal_hypertension	BWMR	6	-0.389222	0.482452	0.419806	-1.33483	0.556384	0.677584	0.263203	1.74435	0.678(0.263-1.744)
LDLR	Portal_hypertension	IVW	19	0.139014	0.218187	0.524039	-0.288632	0.56666	1.14914	0.749288	1.76237	1.149(0.749-1.762)
LDLR	Portal_hypertension	cMR-ML	19	0.140374	0.218823	0.521199	-0.288519	0.569268	1.1507	0.749373	1.76697	1.151(0.749-1.767)
LDLR	Portal_hypertension	BWMR	19	0.137946	0.219779	0.530229	-0.292821	0.568712	1.14791	0.746156	1.76599	1.148(0.746-1.766)
NPC1L1	Portal_hypertension	IVW	3	-3.11912	0.910632	0.000614281	-4.90396	-1.33428	0.0441959	0.00741714	0.263347	0.044(0.007-0.263)
NPC1L1	Portal_hypertension	cMR-ML	3	-3.12707	0.953613	0.00104109	-4.99615	-1.25799	0.0438461	0.00676393	0.284225	0.044(0.007-0.284)
NPC1L1	Portal_hypertension	BWMR	3	-3.15328	0.9688	0.0011346	-5.05213	-1.25443	0.0427118	0.00639571	0.285238	0.043(0.006-0.285)
PCSK9	Portal_hypertension	IVW	13	0.177227	0.327426	0.58832	-0.464529	0.818983	1.1939	0.628431	2.26819	1.194(0.628-2.268)
PCSK9	Portal_hypertension	cMR-ML	13	0.181413	0.327056	0.579111	-0.459617	0.822443	1.19891	0.631525	2.27605	1.199(0.632-2.276)
PCSK9	Portal_hypertension	BWMR	13	0.191116	0.33174	0.564545	-0.459094	0.841327	1.2106	0.631856	2.31944	1.211(0.632-2.319)

## Sheet: Table S9
Tabe S9: The sensitive analysis of MR analysis between target genes and PH
Exposure	Outcome	Cochran Q test	MR-egger pval	Global test
Exposure to Outcome
GLGC2021
ABCG5	Portal hypertension	0.835836	0.572395	0.85
ABCG8	Portal hypertension	0.802044	0.761834	0.794
APOB	Portal hypertension	0.925161	0.837295	0.934
CETP	Portal hypertension	0.821413	0.211703	0.841
HMGCR	Portal hypertension	0.994058	0.40155	0.994
LDLR	Portal hypertension	0.999398	0.343579	0.999
NPC1L1	Portal hypertension	0.963583	0.628048	0.969
PCSK9	Portal hypertension	0.915732	0.579601	0.898
GLGC2013
ABCG5	Portal hypertension	0.357514	0.63126	0.457
ABCG8	Portal hypertension	0.357514	0.63126	0.457
APOB	Portal hypertension	0.942621	0.36944	0.948
CETP	Portal hypertension	0.598534	0.666451	0.653
HMGCR	Portal hypertension	0.975213	0.976678	0.972
LDLR	Portal hypertension	0.528598	0.653013	0.577
NPC1L1	Portal hypertension	0.840051	0.759052	——
PCSK9	Portal hypertension	0.603436	0.343003	0.545
ieu-b-4846
ABCG5	Portal hypertension	0.200566	0.056835	0.271
ABCG8	Portal hypertension	0.200566	0.056835	0.271
APOB	Portal hypertension	0.995995	0.955392	0.996
CETP	Portal hypertension	0.429634	0.605154	——
HMGCR	Portal hypertension	0.994002	0.671292	0.995
LDLR	Portal hypertension	0.953482	0.723671	0.976
NPC1L1	Portal hypertension	0.785955	0.714911	——
PCSK9	Portal hypertension	0.42806	0.121633	0.388
Exposure to Mediation
GLGC2021
NPC1L1	coagulation factor III, tissue factor	0.827894	0.835152	0.824
GLGC2013
NPC1L1	coagulation factor III, tissue factor	0.525036	0.682302	——
ieu-b-4846
NPC1L1	coagulation factor III, tissue factor	0.47333	0.748821	——
Mediation to Outcome
coagulation factor III, tissue factor	Portal hypertension	0.749108	0.464052	0.812

[truncated: 11 more sheets: Table S10, Table S11, Table S12, Table S13, Table S14, Table S15, Table S16, Table S17, Table S18, Table S19, Table S20]
